# Supplementary material for: Freshwater faces a warmer and saltier future from headwaters to coasts: climate risks, saltwater intrusion, and biogeochemical chain reactions
Source: Biogeochemistry. 2025 Mar 10;168(2):31. doi: 10.1007/s10533-025-01219-6 (PMC11893707; doi:10.1007/s10533-025-01219-6)
Supplement: Supplementary file 2 — Supplementary file2 (XLSX 824 KB) [file 10533_2025_1219_MOESM2_ESM.xlsx]

## Sheet: salinitySlopes6-15-24 (2)
Table S2. Statistical information regarding analysis of long-term salinity trends at stations throughout Chesapeake Bay and its tidal tributaries. Further information details regarding the analysis is in the Supporting Information file.
	site	station	lat	lon	parameter	depth	n	minDate	maxDate	yrsRecord	slope	uCI	lCI	intercept
1	1178	CB6.2	37.4868	-76.1563	SALINITY	0	25	1988-06-08	1992-03-18	3.77808	-0.94019	0.641772	-2.81121	23.0114
2	1178	CB6.2	37.4868	-76.1563	SALINITY	1	594	1984-07-11	2024-02-21	39.6411	-0.0158133	-0.0105175	-0.0263348	17.4146
3	1178	CB6.2	37.4868	-76.1563	SALINITY	10	330	1984-06-27	2024-02-21	39.6795	-0.0251305	-0.0187734	-0.0419885	22.5994
4	1178	CB6.2	37.4868	-76.1563	SALINITY	11	46	1984-08-07	2020-02-18	35.5562	-0.117153	-0.0505345	-0.261489	23.4177
5	1178	CB6.2	37.4868	-76.1563	SALINITY	2	551	1984-06-27	2024-02-21	39.6795	-0.00976764	-0.00410537	-0.0212523	17.397
6	1178	CB6.2	37.4868	-76.1563	SALINITY	3	588	1984-07-11	2024-02-21	39.6411	0.0772492	0.08378	0.0653778	15.0171
7	1178	CB6.2	37.4868	-76.1563	SALINITY	4	553	1984-06-27	2024-02-21	39.6795	-0.0167821	-0.00764581	-0.0247429	17.7588
8	1178	CB6.2	37.4868	-76.1563	SALINITY	5	586	1984-07-11	2024-02-21	39.6411	-0.0354891	-0.0237787	-0.0397812	18.4408
9	1178	CB6.2	37.4868	-76.1563	SALINITY	6	554	1984-06-27	2024-02-21	39.6795	-0.0290658	-0.0151524	-0.0334144	19.1048
10	1178	CB6.2	37.4868	-76.1563	SALINITY	7	588	1984-07-11	2024-02-21	39.6411	-0.0246076	-0.016328	-0.0341575	20.5962
11	1178	CB6.2	37.4868	-76.1563	SALINITY	8	554	1984-06-27	2024-02-21	39.6795	-0.0183677	-0.00570806	-0.0241405	21.3547
12	1178	CB6.2	37.4868	-76.1563	SALINITY	9	610	1984-07-11	2024-02-21	39.6411	-0.0134555	-0.00413347	-0.0189394	21.9495
13	1029	1AACO014.57	38.8112	-77.2303	SALINITY	0.3	45	2008-02-06	2012-08-01	4.48767	-0.00910987	0.000563152	-0.0234289	0.194127
14	1032	1ACAX004.57	39.2546	-77.5762	SALINITY	0.3	13	2008-11-05	2011-08-01	2.73699	0.00313574	0.00965223	0.00278097	0.0950148
15	1062	2-DPC005.20	37.2839	-77.8683	SALINITY	0	8	2006-05-25	2008-10-23	2.41644	0	NA	NA	0
16	1062	2-DPC005.20	37.2839	-77.8683	SALINITY	0.3	12	2004-01-06	2009-07-15	5.52603	0	NA	NA	0
17	1065	2-JMS117.35	37.5616	-77.5438	SALINITY	0.3	12	2004-02-02	2006-04-20	2.2137	0	NA	NA	0
18	1080	302031	38.8497	-75.6733	SALINITY	0	212	2011-10-12	2023-09-25	11.9616	0	0.0133095	0.000765824	0.1
19	1081	304191	38.7292	-75.5614	SALINITY	0	270	2011-10-12	2023-09-25	11.9616	0	-0.00153469	-0.00153469	0.1
20	1082	7-DRN010.48	37.6336	-76.6958	SALINITY	0.3	15	2004-01-20	2005-03-17	1.15616	0	NA	NA	0
21	1085	8-LTL009.54	37.8729	-77.5133	SALINITY	0	10	2006-05-25	2010-11-18	4.48767	0	NA	NA	0
22	1085	8-LTL009.54	37.8729	-77.5133	SALINITY	0.3	20	2004-01-21	2009-07-15	5.48493	0	NA	NA	0
23	1088	8-NAR005.42	37.8501	-77.4278	SALINITY	0.3	13	2004-01-21	2007-11-27	3.85205	0	NA	NA	0
24	1093	ANA0082	38.9389	-76.9434	SALINITY	0	439	1986-01-07	2023-12-06	37.937	0	0.0233157	0.00200448	0
25	1094	ANA01	38.9182	-76.9416	SALINITY	0.1	33	2010-03-29	2016-11-15	6.63836	-0.00983732	-0.00361626	-0.0173195	0.201966
26	1094	ANA01	38.9182	-76.9416	SALINITY	1	11	2010-04-26	2015-03-23	4.90959	-0.0141025	0.0342923	-0.0284264	0.203825
27	1094	ANA01	38.9182	-76.9416	SALINITY	2	3	2010-09-21	2013-05-07	2.6274	0.0440076	0.0574825	-0.00586283	0.0477505
28	1098	ANA05	38.9093	-76.9558	SALINITY	0.1	17	2010-05-11	2016-11-15	6.52055	-0.0157628	-0.0051805	-0.0268052	0.199063
29	1098	ANA05	38.9093	-76.9558	SALINITY	0.44	3	2016-03-08	2016-04-12	0.0958904	-1.79929	-1.72489	-1.8737	10.8887
30	1098	ANA05	38.9093	-76.9558	SALINITY	1	5	2012-03-13	2012-08-14	0.421918	-0.363138	-0.204847	-0.468101	0.956071
31	1098	ANA05	38.9093	-76.9558	SALINITY	2	4	2012-04-10	2016-04-12	4.00822	0.0105493	0.0115687	-0.068756	0.163855
32	1101	ANA08	38.8987	-76.9622	SALINITY	0.1	24	2010-03-16	2015-03-10	4.9863	-0.00848837	0.00469123	-0.0196077	0.20221
33	1101	ANA08	38.8987	-76.9622	SALINITY	1	9	2010-06-22	2016-04-12	5.81096	-0.0422586	-0.0185372	-0.0963884	0.26766
34	1101	ANA08	38.8987	-76.9622	SALINITY	2	9	2010-06-22	2016-03-08	5.71507	-0.0422586	0.00534883	-0.0963884	0.26766
35	1101	ANA08	38.8987	-76.9622	SALINITY	3	5	2010-06-22	2016-04-12	5.81096	-0.0170241	0.00393919	-0.0385227	0.198815
36	1104	ANA11	38.884	-76.9689	SALINITY	0.1	18	2010-05-11	2016-11-15	6.52055	-0.0187099	-0.00654222	-0.0250422	0.198771
37	1104	ANA11	38.884	-76.9689	SALINITY	1	4	2012-04-10	2012-08-14	0.345205	-0.14691	-0.144841	-0.235424	0.441746
38	1104	ANA11	38.884	-76.9689	SALINITY	2	4	2012-06-19	2016-04-12	3.81644	-0.130357	-0.0529659	-0.22813	0.405
39	1107	ANA14	38.8773	-76.9755	SALINITY	0.1	41	2010-03-16	2016-11-15	6.67397	-0.0188142	-0.00836873	-0.0233654	0.187094
40	1107	ANA14	38.8773	-76.9755	SALINITY	1	23	2010-04-26	2016-09-13	6.38904	-0.0188722	-0.0118335	-0.0266165	0.183172
41	1107	ANA14	38.8773	-76.9755	SALINITY	1.02	3	2016-03-21	2016-08-21	0.419178	-0.40804	-0.370226	-0.433802	2.75276
42	1107	ANA14	38.8773	-76.9755	SALINITY	2	21	2010-04-26	2016-06-20	6.15616	-0.0182354	-0.00835022	-0.0265249	0.183172
43	1107	ANA14	38.8773	-76.9755	SALINITY	2.02	3	2013-06-18	2016-08-21	3.17808	-0.209388	0.0402827	-0.251083	1.59613
44	1107	ANA14	38.8773	-76.9755	SALINITY	3	9	2010-05-24	2016-04-12	5.89041	-0.0205628	-0.0014227	-0.0253665	0.183172
45	1112	ANA19	38.8703	-76.9969	SALINITY	0.1	20	2010-03-16	2016-11-15	6.67397	0	0.00246261	-0.0228792	0.145
46	1112	ANA19	38.8703	-76.9969	SALINITY	1	13	2010-05-11	2012-10-15	2.43288	0	-0.00361619	-0.030855	0.14
47	1112	ANA19	38.8703	-76.9969	SALINITY	2	13	2010-05-11	2012-10-15	2.43288	0	0.00639033	-0.0316778	0.14
48	1112	ANA19	38.8703	-76.9969	SALINITY	3	15	2010-05-11	2016-05-10	6.00274	-0.000740788	0.00663968	-0.0209629	0.142662
49	1112	ANA19	38.8703	-76.9969	SALINITY	4	14	2010-05-11	2016-06-07	6.07945	0	0.00083489	-0.0291919	0.14
50	1112	ANA19	38.8703	-76.9969	SALINITY	5	7	2010-08-24	2012-10-15	2.14521	0	0.0249635	-0.0268178	0.14
51	1114	ANA21	38.8529	-77.0047	SALINITY	0.1	41	2010-03-16	2016-11-15	6.67397	-0.00678898	-0.00483898	-0.0151618	0.165557
52	1114	ANA21	38.8529	-77.0047	SALINITY	0.44	3	2016-03-21	2016-09-13	0.482192	-0.0746408	-0.000324352	-0.261918	0.625962
53	1114	ANA21	38.8529	-77.0047	SALINITY	1	26	2010-04-26	2016-03-08	5.87123	-0.00511204	-0.000544085	-0.0246327	0.157495
54	1114	ANA21	38.8529	-77.0047	SALINITY	2	28	2010-04-26	2016-10-31	6.52055	0	0.00114793	-0.0160118	0.15
55	1114	ANA21	38.8529	-77.0047	SALINITY	3	25	2010-04-26	2015-03-23	4.90959	-0.00999049	-0.00560794	-0.0197259	0.172608
56	1114	ANA21	38.8529	-77.0047	SALINITY	3.06	3	2016-03-08	2016-10-31	0.649315	0.047088	0.15568	-0.206803	-0.168959
57	1114	ANA21	38.8529	-77.0047	SALINITY	4	24	2010-04-26	2015-03-23	4.90959	-0.00833074	-0.00325466	-0.0259512	0.163076
58	1114	ANA21	38.8529	-77.0047	SALINITY	4.02	3	2016-08-09	2016-10-31	0.227397	-0.378821	0.21823	-0.433813	2.70275
59	1114	ANA21	38.8529	-77.0047	SALINITY	5	22	2010-04-26	2016-08-09	6.29315	-0.00565068	0.00228407	-0.017356	0.162467
60	1114	ANA21	38.8529	-77.0047	SALINITY	6	11	2010-04-26	2016-04-25	6.00274	0.0152969	0.0297162	-0.00347915	0.106634
61	1114	ANA21	38.8529	-77.0047	SALINITY	6.03	3	2016-03-08	2016-08-21	0.454795	-0.242836	-0.236979	-0.317998	1.69524
62	1117	ANA24	38.8612	-77.0128	SALINITY	0.1	19	2010-03-16	2016-11-15	6.67397	-0.00405404	0.00289329	-0.00857705	0.16
63	1117	ANA24	38.8612	-77.0128	SALINITY	1	10	2010-06-22	2012-08-14	2.14795	0	0.0291193	-0.0216745	0.12
64	1117	ANA24	38.8612	-77.0128	SALINITY	2	11	2010-06-22	2016-03-08	5.71507	0.00704568	0.0250069	-0.00590077	0.130409
65	1117	ANA24	38.8612	-77.0128	SALINITY	3	10	2010-06-22	2012-08-14	2.14795	0.00585875	0.047747	-0.0159184	0.117416
66	1117	ANA24	38.8612	-77.0128	SALINITY	4	9	2010-07-13	2012-08-14	2.09041	0.0474026	0.0693169	0.00446868	0.0254545
67	1117	ANA24	38.8612	-77.0128	SALINITY	5	7	2010-07-13	2012-08-14	2.09041	0.0408224	0.0450584	-0.0103035	0.0576184
68	1121	ANA29	38.8507	-77.0222	SALINITY	0.1	24	2010-03-16	2016-11-15	6.67397	0	0.0149049	-0.00360607	0.145182
69	1121	ANA29	38.8507	-77.0222	SALINITY	0.55	3	2016-08-09	2016-10-24	0.208219	0.0995076	0.119546	0.0824015	-0.457026
70	1121	ANA29	38.8507	-77.0222	SALINITY	1	12	2010-05-11	2012-08-14	2.26301	-0.00241402	-0.00597993	-0.0174679	0.16
71	1121	ANA29	38.8507	-77.0222	SALINITY	2	13	2010-05-11	2016-03-08	5.83014	0	0.00250737	-0.0137203	0.16
72	1121	ANA29	38.8507	-77.0222	SALINITY	3	12	2010-05-11	2012-08-14	2.26301	-0.00241402	-0.000144249	-0.0240188	0.16
73	1121	ANA29	38.8507	-77.0222	SALINITY	4	11	2010-05-11	2012-08-14	2.26301	-0.00232781	0.00219177	-0.0126567	0.159298
74	1121	ANA29	38.8507	-77.0222	SALINITY	5	4	2010-08-24	2012-07-17	1.89863	0.130357	0.13969	0.0706539	-0.135
75	1122	ANA30	38.9339	-76.9381	SALINITY	0.1	26	2010-03-16	2016-11-15	6.67397	-0.0163677	-0.00519922	-0.0196986	0.203901
76	1122	ANA30	38.9339	-76.9381	SALINITY	1	9	2010-06-22	2016-04-12	5.81096	-0.0130545	-0.000444077	-0.055905	0.216038
77	1122	ANA30	38.9339	-76.9381	SALINITY	2	5	2012-03-13	2012-08-14	0.421918	-0.167602	-0.0951814	-0.201461	0.549286
78	1123	ANT0044	39.4504	-77.7317	SALINITY	0	437	1986-01-29	2023-12-06	37.8767	0	0.0108341	-0.000975045	0
79	1124	ANT0047	39.4504	-77.7317	SALINITY	0	3	2005-07-20	2005-09-20	0.169863	0	NA	NA	0
80	1124	ANT0047	39.4504	-77.7317	SALINITY	0.2	35	2006-03-22	2023-01-24	16.8548	0	NA	NA	0
81	1124	ANT0047	39.4504	-77.7317	SALINITY	0.3	52	2006-02-13	2023-09-08	17.5781	0	NA	NA	0
82	1124	ANT0047	39.4504	-77.7317	SALINITY	0.4	128	2005-11-08	2023-09-19	17.874	0	NA	NA	0
83	1124	ANT0047	39.4504	-77.7317	SALINITY	0.5	58	2005-10-24	2023-07-10	17.7205	0	NA	NA	0
84	1124	ANT0047	39.4504	-77.7317	SALINITY	0.6	27	2006-06-29	2020-01-25	13.5836	0	NA	NA	0
85	1124	ANT0047	39.4504	-77.7317	SALINITY	0.7	12	2006-06-26	2021-10-30	15.3562	0	NA	NA	0
86	1124	ANT0047	39.4504	-77.7317	SALINITY	0.8	16	2008-05-12	2021-09-16	13.3562	0	NA	NA	0
87	1124	ANT0047	39.4504	-77.7317	SALINITY	0.9	7	2008-05-13	2022-05-07	13.9918	0	NA	NA	0
88	1124	ANT0047	39.4504	-77.7317	SALINITY	1	3	2010-03-15	2019-03-22	9.02466	0	NA	NA	0
89	1125	ANT0203	39.5946	-77.7108	SALINITY	0	439	1986-01-29	2023-12-05	37.874	0	NA	NA	0
90	1126	ANT0366	39.716	-77.6082	SALINITY	0	433	1986-01-29	2023-12-05	37.874	0	NA	NA	0
91	1126	ANT0366	39.716	-77.6082	SALINITY	0.1	70	1999-03-22	2023-09-11	24.4904	0	NA	NA	0
92	1126	ANT0366	39.716	-77.6082	SALINITY	0.2	73	2015-03-09	2023-07-10	8.34247	0	NA	NA	0
93	1126	ANT0366	39.716	-77.6082	SALINITY	0.3	21	2014-10-08	2022-02-04	7.33151	0	NA	NA	0
94	1126	ANT0366	39.716	-77.6082	SALINITY	0.4	3	2018-01-23	2019-05-05	1.27945	0	NA	NA	0
95	1126	ANT0366	39.716	-77.6082	SALINITY	0.5	4	2018-07-23	2022-05-07	3.79178	0	NA	NA	0
96	1126	ANT0366	39.716	-77.6082	SALINITY	0	433	1986-01-29	2023-12-05	37.874	0	NA	NA	0
97	1126	ANT0366	39.716	-77.6082	SALINITY	0.1	70	1999-03-22	2023-09-11	24.4904	0	NA	NA	0
98	1126	ANT0366	39.716	-77.6082	SALINITY	0.2	73	2015-03-09	2023-07-10	8.34247	0	NA	NA	0
99	1126	ANT0366	39.716	-77.6082	SALINITY	0.3	21	2014-10-08	2022-02-04	7.33151	0	NA	NA	0
100	1126	ANT0366	39.716	-77.6082	SALINITY	0.4	3	2018-01-23	2019-05-05	1.27945	0	NA	NA	0
101	1126	ANT0366	39.716	-77.6082	SALINITY	0.5	4	2018-07-23	2022-05-07	3.79178	0	NA	NA	0
102	1138	BDK0000	39.6705	-78.7908	SALINITY	0	422	1986-02-05	2023-12-12	37.874	0.00819345	0.00839596	0.00762346	-0.000725532
103	1139	BEL0053	39.6122	-75.8169	SALINITY	0	3	2005-07-18	2005-09-08	0.142466	0	NA	NA	0
104	1139	BEL0053	39.6122	-75.8169	SALINITY	0.1	47	2006-05-23	2023-08-03	17.2082	0	NA	NA	0
105	1139	BEL0053	39.6122	-75.8169	SALINITY	0.2	121	2005-10-03	2023-09-07	17.9397	0	NA	NA	0
106	1139	BEL0053	39.6122	-75.8169	SALINITY	0.3	44	2005-12-08	2023-05-01	17.4055	0	NA	NA	0
107	1139	BEL0053	39.6122	-75.8169	SALINITY	0.4	82	2006-06-03	2022-11-16	16.4658	0	NA	NA	0
108	1139	BEL0053	39.6122	-75.8169	SALINITY	0.5	23	2005-10-09	2021-09-09	15.9288	0	NA	NA	0
109	1139	BEL0053	39.6122	-75.8169	SALINITY	0.6	18	2006-06-27	2019-04-20	12.8219	0	NA	NA	0
110	1139	BEL0053	39.6122	-75.8169	SALINITY	0.7	5	2007-03-16	2016-02-04	8.89589	0	NA	NA	0
111	1139	BEL0053	39.6122	-75.8169	SALINITY	0.8	3	2012-01-12	2018-02-11	6.08767	0	NA	NA	0
112	1140	BPC0035	39.6122	-77.2382	SALINITY	0	435	1986-01-27	2023-12-06	37.8822	0	NA	NA	0
113	1141	BXK0031	38.1355	-75.751	SALINITY	0	175	2003-03-12	2023-12-13	20.7699	0.205045	0.265947	0.170524	6.21905
114	1146	CAC0031	39.3318	-77.5802	SALINITY	0	438	1986-01-27	2023-12-06	37.8822	0	NA	NA	0
115	1147	CAC0148	39.4258	-77.559	SALINITY	0	435	1986-01-27	2023-12-06	37.8822	0	NA	NA	0
116	1147	CAC0148	39.4258	-77.559	SALINITY	0.1	3	1999-03-11	2010-12-16	11.7753	0	NA	NA	0
117	1147	CAC0148	39.4258	-77.559	SALINITY	0.2	127	2005-12-05	2023-09-19	17.8	0	NA	NA	0
118	1147	CAC0148	39.4258	-77.559	SALINITY	0.3	79	2005-11-08	2023-04-29	17.4822	0	NA	NA	0
119	1147	CAC0148	39.4258	-77.559	SALINITY	0.4	78	2006-07-17	2023-08-08	17.0712	0	NA	NA	0
120	1147	CAC0148	39.4258	-77.559	SALINITY	0.5	25	2005-10-25	2023-03-04	17.3671	0	NA	NA	0
121	1147	CAC0148	39.4258	-77.559	SALINITY	0.6	19	2007-01-08	2019-05-05	12.3288	0	NA	NA	0
122	1147	CAC0148	39.4258	-77.559	SALINITY	0.7	5	2007-03-02	2022-05-07	15.1918	0	NA	NA	0
123	1147	CAC0148	39.4258	-77.559	SALINITY	0	435	1986-01-27	2023-12-06	37.8822	0	NA	NA	0
124	1147	CAC0148	39.4258	-77.559	SALINITY	0.1	3	1999-03-11	2010-12-16	11.7753	0	NA	NA	0
125	1147	CAC0148	39.4258	-77.559	SALINITY	0.2	127	2005-12-05	2023-09-19	17.8	0	NA	NA	0
126	1147	CAC0148	39.4258	-77.559	SALINITY	0.3	79	2005-11-08	2023-04-29	17.4822	0	NA	NA	0
127	1147	CAC0148	39.4258	-77.559	SALINITY	0.4	78	2006-07-17	2023-08-08	17.0712	0	NA	NA	0
128	1147	CAC0148	39.4258	-77.559	SALINITY	0.5	25	2005-10-25	2023-03-04	17.3671	0	NA	NA	0
129	1147	CAC0148	39.4258	-77.559	SALINITY	0.6	19	2007-01-08	2019-05-05	12.3288	0	NA	NA	0
130	1147	CAC0148	39.4258	-77.559	SALINITY	0.7	5	2007-03-02	2022-05-07	15.1918	0	NA	NA	0
131	1148	CB1.0	39.6562	-76.175	SALINITY	0	447	1986-01-22	2023-12-07	37.8986	0	NA	NA	0
132	1149	CB1.1	39.5479	-76.0848	SALINITY	0.5	624	1984-07-12	2023-11-17	39.3753	0	0.00429809	-0.0159826	0
133	1149	CB1.1	39.5479	-76.0848	SALINITY	1	624	1984-07-12	2023-11-17	39.3753	0	0.00476358	-0.0177468	0
134	1149	CB1.1	39.5479	-76.0848	SALINITY	2	579	1984-07-12	2023-11-17	39.3753	0	0.00274044	-0.0228103	0
135	1149	CB1.1	39.5479	-76.0848	SALINITY	3	624	1984-07-12	2023-11-17	39.3753	0	0.0088268	-0.0203241	0
136	1149	CB1.1	39.5479	-76.0848	SALINITY	4	576	1984-07-12	2023-11-17	39.3753	0	0.00868243	-0.031577	0
137	1149	CB1.1	39.5479	-76.0848	SALINITY	4.5	3	1985-08-08	1986-09-24	1.12877	0	NA	NA	0
138	1149	CB1.1	39.5479	-76.0848	SALINITY	5	360	1984-07-25	2023-09-13	39.1616	0	0.0151483	-0.011448	0
139	1149	CB1.1	39.5479	-76.0848	SALINITY	5.5	3	1984-08-07	1988-03-18	3.6137	0	NA	NA	0
140	1149	CB1.1	39.5479	-76.0848	SALINITY	6	85	1984-09-12	2020-05-26	35.726	0	-0.019771	-0.019771	0
141	1149	CB1.1	39.5479	-76.0848	SALINITY	7	4	1985-11-14	2020-05-26	34.5534	0	NA	NA	0
142	1150	CB2.1	39.4415	-76.026	SALINITY	0.3	30	1986-04-10	1989-12-13	3.67945	0	0.633243	-0.422422	0
143	1150	CB2.1	39.4415	-76.026	SALINITY	0.5	637	1984-07-12	2023-11-17	39.3753	0	-0.00174818	-0.016881	0
144	1150	CB2.1	39.4415	-76.026	SALINITY	1	638	1984-07-12	2023-11-17	39.3753	0	-0.00205615	-0.0176796	0
145	1150	CB2.1	39.4415	-76.026	SALINITY	1.5	28	1986-05-15	1988-11-15	2.50685	0	0.720804	-0.596893	0
146	1150	CB2.1	39.4415	-76.026	SALINITY	2	594	1984-07-12	2023-11-17	39.3753	0	-0.00174964	-0.0229444	0
147	1150	CB2.1	39.4415	-76.026	SALINITY	3	665	1984-07-12	2023-11-17	39.3753	0	0.00159373	-0.0137071	0
148	1150	CB2.1	39.4415	-76.026	SALINITY	4	588	1984-07-12	2023-11-17	39.3753	0	-0.0023625	-0.0248777	0
149	1150	CB2.1	39.4415	-76.026	SALINITY	4.2	6	1986-05-15	1988-11-15	2.50685	0	NA	NA	0
150	1150	CB2.1	39.4415	-76.026	SALINITY	4.3	5	1986-06-12	1998-02-10	11.674	0.0760779	0.567885	0.0750437	-0.159034
151	1150	CB2.1	39.4415	-76.026	SALINITY	4.5	4	1984-07-25	1988-05-12	3.8	0	NA	NA	0
152	1150	CB2.1	39.4415	-76.026	SALINITY	4.6	4	1987-06-04	1988-10-06	1.34247	0	NA	NA	0
153	1150	CB2.1	39.4415	-76.026	SALINITY	5	605	1984-07-12	2023-11-17	39.3753	0	-0.000622044	-0.020378	0
154	1150	CB2.1	39.4415	-76.026	SALINITY	5.5	6	1984-09-26	1993-11-17	9.14795	-0.336473	0.823857	-2.61569	3.14809
155	1150	CB2.1	39.4415	-76.026	SALINITY	6	145	1984-12-12	2023-11-17	38.9562	0	0.0383785	-0.0304473	0
156	1151	CB2.2	39.3487	-76.1758	SALINITY	0.5	663	1984-07-12	2023-11-17	39.3753	-0.0168013	-0.0135623	-0.0254974	1.51461
157	1151	CB2.2	39.3487	-76.1758	SALINITY	1	642	1984-07-12	2023-11-17	39.3753	-0.0167252	-0.0151076	-0.0271781	1.49013
158	1151	CB2.2	39.3487	-76.1758	SALINITY	10	404	1984-07-12	2023-11-17	39.3753	0	0.014351	-0.00868744	5.22041
159	1151	CB2.2	39.3487	-76.1758	SALINITY	10.5	5	1984-07-12	2016-06-08	31.9288	9.44731	14.1973	-0.894284	1.87995
160	1151	CB2.2	39.3487	-76.1758	SALINITY	11	545	1984-12-12	2023-05-10	38.4329	-0.0623828	-0.0440602	-0.0690933	5.60777
161	1151	CB2.2	39.3487	-76.1758	SALINITY	12	210	1986-03-26	2015-02-12	28.9041	-0.0560609	-0.0103985	-0.0782208	7.34052
162	1151	CB2.2	39.3487	-76.1758	SALINITY	13	17	1987-01-07	2002-04-10	15.2658	0.0446029	0.613058	-0.287704	8.15356
163	1151	CB2.2	39.3487	-76.1758	SALINITY	2	474	1984-07-12	2023-11-17	39.3753	-0.0224307	-0.022447	-0.038426	1.82401
164	1151	CB2.2	39.3487	-76.1758	SALINITY	3	642	1984-07-12	2023-11-17	39.3753	-0.0177424	-0.0135097	-0.0270164	1.7937
165	1151	CB2.2	39.3487	-76.1758	SALINITY	4	309	1984-08-30	2023-11-17	39.2411	-0.0315836	-0.0230381	-0.042914	3.3852
166	1151	CB2.2	39.3487	-76.1758	SALINITY	5	626	1984-08-30	2023-11-17	39.2411	-0.0238223	-0.015857	-0.0318673	2.51415
167	1151	CB2.2	39.3487	-76.1758	SALINITY	6	360	1984-07-12	2023-11-17	39.3753	-0.0208193	-0.0128957	-0.0339498	3.98683
168	1151	CB2.2	39.3487	-76.1758	SALINITY	7	623	1984-11-07	2023-11-17	39.0521	-0.0215966	-0.0126026	-0.0311763	3.37476
169	1151	CB2.2	39.3487	-76.1758	SALINITY	8	362	1984-11-07	2023-11-17	39.0521	-0.0205362	-0.00506553	-0.0287828	4.91869
170	1151	CB2.2	39.3487	-76.1758	SALINITY	9	641	1984-07-12	2023-11-17	39.3753	-0.0259211	-0.0133912	-0.0334371	4.23373
171	1152	CB3.1	39.2495	-76.2405	SALINITY	0.5	685	1984-07-12	2023-12-14	39.4493	-0.0415672	-0.0229208	-0.0415465	4.59021
172	1152	CB3.1	39.2495	-76.2405	SALINITY	1	641	1984-07-12	2023-12-14	39.4493	-0.0400177	-0.0232068	-0.0418795	4.62189
173	1152	CB3.1	39.2495	-76.2405	SALINITY	10	442	1984-07-12	2023-12-14	39.4493	0.010575	0.0187935	-0.00784769	10.0043
174	1152	CB3.1	39.2495	-76.2405	SALINITY	10.5	4	1984-09-26	1985-08-21	0.90137	0.976968	4.63739	-2.68349	10.6869
175	1152	CB3.1	39.2495	-76.2405	SALINITY	11	596	1984-09-12	2023-12-14	39.2795	-0.0312623	-0.0212432	-0.041123	11.2133
176	1152	CB3.1	39.2495	-76.2405	SALINITY	12	465	1985-07-10	2023-11-17	38.3808	-0.0171752	-0.000844338	-0.029231	11.1085
177	1152	CB3.1	39.2495	-76.2405	SALINITY	13	257	1987-01-07	2023-11-17	36.8849	-0.0274686	-0.0188291	-0.0474083	11.8388
178	1152	CB3.1	39.2495	-76.2405	SALINITY	14	6	1992-05-13	2020-05-26	28.0548	-0.173589	-0.0995422	-0.27065	14.3511
179	1152	CB3.1	39.2495	-76.2405	SALINITY	2	531	1984-07-12	2023-12-14	39.4493	-0.0338177	-0.0203732	-0.0430731	4.78352
180	1152	CB3.1	39.2495	-76.2405	SALINITY	3	641	1984-07-12	2023-12-14	39.4493	-0.0570423	-0.0331387	-0.0543296	5.97126
181	1152	CB3.1	39.2495	-76.2405	SALINITY	4	530	1984-07-12	2023-12-14	39.4493	-0.0584314	-0.0385591	-0.0603126	7.36982
182	1152	CB3.1	39.2495	-76.2405	SALINITY	5	636	1984-07-12	2023-12-14	39.4493	-0.0634094	-0.0409324	-0.0631964	8.15102
183	1152	CB3.1	39.2495	-76.2405	SALINITY	6	575	1984-07-12	2023-12-14	39.4493	-0.0553071	-0.0377413	-0.0580524	8.8149
184	1152	CB3.1	39.2495	-76.2405	SALINITY	7	639	1984-07-12	2023-12-14	39.4493	-0.0509076	-0.0379119	-0.0574389	9.52561
185	1152	CB3.1	39.2495	-76.2405	SALINITY	8	541	1984-07-12	2023-12-14	39.4493	-0.0323833	-0.016749	-0.0391623	10.089
186	1152	CB3.1	39.2495	-76.2405	SALINITY	9	633	1984-07-12	2023-12-14	39.4493	-0.0421152	-0.0313541	-0.0497382	10.7339
187	1153	CB3.2	39.1637	-76.3063	SALINITY	0.5	719	1984-07-12	2023-11-17	39.3753	-0.0553284	-0.0316297	-0.0530543	7.05327
188	1153	CB3.2	39.1637	-76.3063	SALINITY	1	650	1984-07-12	2023-11-17	39.3753	-0.0562027	-0.0322326	-0.054773	7.31659
189	1153	CB3.2	39.1637	-76.3063	SALINITY	10	499	1984-07-12	2023-11-17	39.3753	0.00716037	0.0161625	-0.00655246	12.3615
190	1153	CB3.2	39.1637	-76.3063	SALINITY	11	548	1984-07-12	2023-11-17	39.3753	-0.0152926	-0.00507269	-0.0257763	13.016
191	1153	CB3.2	39.1637	-76.3063	SALINITY	12	191	1985-03-21	2023-11-17	38.6849	0.0173192	0.0231102	-0.0200732	13.0043
192	1153	CB3.2	39.1637	-76.3063	SALINITY	2	561	1984-07-12	2023-11-17	39.3753	-0.0160784	-0.00390704	-0.028081	6.8848
193	1153	CB3.2	39.1637	-76.3063	SALINITY	3	650	1984-07-12	2023-11-17	39.3753	-0.0558238	-0.0338649	-0.0556047	8.47802
194	1153	CB3.2	39.1637	-76.3063	SALINITY	4	541	1984-07-12	2023-11-17	39.3753	-0.0470584	-0.0244745	-0.0471173	8.91088
195	1153	CB3.2	39.1637	-76.3063	SALINITY	5	645	1984-07-12	2023-11-17	39.3753	-0.0472178	-0.0316181	-0.0515338	10.3192
196	1153	CB3.2	39.1637	-76.3063	SALINITY	6	584	1984-07-12	2023-11-17	39.3753	-0.0471597	-0.0298682	-0.0498773	10.9622
197	1153	CB3.2	39.1637	-76.3063	SALINITY	7	645	1984-07-12	2023-11-17	39.3753	-0.0394259	-0.0290133	-0.0482364	11.6754
198	1153	CB3.2	39.1637	-76.3063	SALINITY	8	530	1984-07-12	2023-11-17	39.3753	-0.0169152	-0.00528789	-0.028369	11.8665
199	1153	CB3.2	39.1637	-76.3063	SALINITY	9	643	1984-07-12	2023-11-17	39.3753	-0.0279523	-0.0157909	-0.0337934	12.5347
200	1154	CB3.3C	38.996	-76.3597	SALINITY	0.3	55	1986-04-08	1991-05-07	5.08219	-0.589681	-0.354167	-0.834503	12.0627
201	1154	CB3.3C	38.996	-76.3597	SALINITY	0.5	768	1984-07-12	2023-12-13	39.4466	-0.0469202	-0.0332528	-0.0524365	9.76892
202	1154	CB3.3C	38.996	-76.3597	SALINITY	1	689	1984-07-12	2023-12-13	39.4466	-0.0460529	-0.0289318	-0.0496693	9.78414
203	1154	CB3.3C	38.996	-76.3597	SALINITY	1.5	34	1986-04-08	1997-01-15	10.7808	0.5378	0.855838	-0.220731	8.8349
204	1154	CB3.3C	38.996	-76.3597	SALINITY	10	576	1984-07-12	2023-12-13	39.4466	-0.0377864	-0.0259481	-0.0454402	14.3613
205	1154	CB3.3C	38.996	-76.3597	SALINITY	10.7	32	1986-04-08	1997-01-15	10.7808	-1.37123	-0.764054	-1.88207	18.7484
206	1154	CB3.3C	38.996	-76.3597	SALINITY	11	676	1984-07-12	2023-12-13	39.4466	-0.0329439	-0.0269056	-0.0435144	15.3724
207	1154	CB3.3C	38.996	-76.3597	SALINITY	12	530	1984-07-12	2023-12-13	39.4466	-0.03097	-0.0206285	-0.0396646	15.33
208	1154	CB3.3C	38.996	-76.3597	SALINITY	12.2	33	1986-04-08	1997-01-15	10.7808	-1.27582	-0.620033	-1.654	18.5766
209	1154	CB3.3C	38.996	-76.3597	SALINITY	13	668	1984-07-12	2023-12-13	39.4466	-0.0240507	-0.0172375	-0.0333619	16.1363
210	1154	CB3.3C	38.996	-76.3597	SALINITY	13.7	29	1986-04-08	1989-11-14	3.60548	-1.71266	-1.09269	-2.1604	21.0163
211	1154	CB3.3C	38.996	-76.3597	SALINITY	14	381	1984-07-12	2023-11-16	39.3726	-0.0215642	-0.00435882	-0.0266747	15.6937
212	1154	CB3.3C	38.996	-76.3597	SALINITY	15	688	1984-07-12	2023-12-13	39.4466	-0.0144432	-0.0104476	-0.0255795	16.5117
213	1154	CB3.3C	38.996	-76.3597	SALINITY	15.2	30	1986-04-08	1989-11-14	3.60548	-1.70209	-0.83699	-2.00469	21.0225
214	1154	CB3.3C	38.996	-76.3597	SALINITY	16	242	1984-07-12	2023-08-08	39.0986	-0.0060281	0.0120514	-0.0135193	15.5504
215	1154	CB3.3C	38.996	-76.3597	SALINITY	16.8	23	1986-04-08	1989-11-14	3.60548	-1.64426	-0.499922	-1.96365	20.9253
216	1154	CB3.3C	38.996	-76.3597	SALINITY	17	662	1984-07-12	2023-12-13	39.4466	-0.0103528	-0.00556515	-0.0200799	16.8145
217	1154	CB3.3C	38.996	-76.3597	SALINITY	17.3	3	1988-04-12	1988-06-07	0.153425	5.64282	28.1463	-18.5276	-10.0882
218	1154	CB3.3C	38.996	-76.3597	SALINITY	17.5	4	1987-06-02	1988-10-05	1.34521	-0.993666	1.21707	-1.2017	17.4463
219	1154	CB3.3C	38.996	-76.3597	SALINITY	18	169	1984-07-12	2023-08-08	39.0986	-0.0213028	-0.00689976	-0.0322693	15.7721
220	1154	CB3.3C	38.996	-76.3597	SALINITY	19	660	1984-07-12	2023-12-13	39.4466	-0.0128827	-0.00509506	-0.0186111	17.1202
221	1154	CB3.3C	38.996	-76.3597	SALINITY	2	577	1984-07-12	2023-12-13	39.4466	0	0.011002	-0.013645	9.01261
222	1154	CB3.3C	38.996	-76.3597	SALINITY	20	84	1984-07-12	2023-08-08	39.0986	-0.0348439	-0.0063877	-0.0479169	16.5132
223	1154	CB3.3C	38.996	-76.3597	SALINITY	21	654	1984-08-07	2023-12-13	39.3753	-0.00919075	-0.00350313	-0.0166538	17.2214
224	1154	CB3.3C	38.996	-76.3597	SALINITY	22	77	1984-09-11	2023-08-08	38.9315	-0.0016558	0.021278	-0.0220615	16.95
225	1154	CB3.3C	38.996	-76.3597	SALINITY	23	578	1984-12-12	2023-12-13	39.0274	-0.0143813	-0.00286691	-0.0183411	17.3415
226	1154	CB3.3C	38.996	-76.3597	SALINITY	24	303	1985-07-09	2023-04-11	37.7808	-0.0179406	-0.00651699	-0.0307419	17.52
227	1154	CB3.3C	38.996	-76.3597	SALINITY	25	52	1987-02-25	2020-01-14	32.9068	0.012063	0.0540578	-0.020249	16.0314
228	1154	CB3.3C	38.996	-76.3597	SALINITY	26	4	1993-09-28	2019-11-18	26.1562	-0.039017	0.0105241	-0.0506548	18.2234
229	1154	CB3.3C	38.996	-76.3597	SALINITY	3	722	1984-07-12	2023-12-13	39.4466	-0.0559801	-0.0383979	-0.0575903	10.8288
230	1154	CB3.3C	38.996	-76.3597	SALINITY	4	488	1984-07-12	2023-12-13	39.4466	-0.0490321	-0.029958	-0.0551049	10.8304
231	1154	CB3.3C	38.996	-76.3597	SALINITY	4.6	60	1986-04-08	1997-01-15	10.7808	-0.127438	0.113103	-0.280337	12.442
232	1154	CB3.3C	38.996	-76.3597	SALINITY	5	668	1984-07-12	2023-12-13	39.4466	-0.0538322	-0.0382034	-0.0580406	11.6323
233	1154	CB3.3C	38.996	-76.3597	SALINITY	6	569	1984-07-12	2023-12-13	39.4466	-0.0411141	-0.0330145	-0.0538159	12.1416
234	1154	CB3.3C	38.996	-76.3597	SALINITY	6.1	34	1986-04-08	1997-01-15	10.7808	-0.394723	-0.160303	-1.37206	13.5118
235	1154	CB3.3C	38.996	-76.3597	SALINITY	7	677	1984-07-12	2023-12-13	39.4466	-0.0446695	-0.0370688	-0.054003	13.0278
236	1154	CB3.3C	38.996	-76.3597	SALINITY	7.6	32	1986-04-08	1997-01-15	10.7808	-0.709266	-0.328416	-1.71574	14.7379
237	1154	CB3.3C	38.996	-76.3597	SALINITY	8	578	1984-07-12	2023-12-13	39.4466	-0.0425539	-0.0280157	-0.0477472	13.4845
238	1154	CB3.3C	38.996	-76.3597	SALINITY	9	670	1984-07-12	2023-12-13	39.4466	-0.0432604	-0.0340827	-0.0511589	14.1944
239	1154	CB3.3C	38.996	-76.3597	SALINITY	9.1	52	1986-04-08	1997-01-15	10.7808	-0.0862311	0.0693209	-0.364471	14.3759
240	1155	CB3.3E	39.0041	-76.3452	SALINITY	0.5	511	1984-07-12	2023-10-05	39.2575	-0.0486766	-0.0292255	-0.0537773	9.69517
241	1155	CB3.3E	39.0041	-76.3452	SALINITY	1	506	1984-07-12	2023-10-05	39.2575	-0.0497942	-0.0336381	-0.0579847	9.94141
242	1155	CB3.3E	39.0041	-76.3452	SALINITY	2	370	1984-07-12	2023-10-05	39.2575	-0.0275713	-0.00692702	-0.039959	9.81
243	1155	CB3.3E	39.0041	-76.3452	SALINITY	3	506	1984-07-12	2023-10-05	39.2575	-0.0606872	-0.0415985	-0.0652241	10.7796
244	1155	CB3.3E	39.0041	-76.3452	SALINITY	4	346	1984-07-25	2023-10-05	39.2219	-0.0553966	-0.0367543	-0.067142	11.194
245	1155	CB3.3E	39.0041	-76.3452	SALINITY	5	492	1984-07-25	2023-10-05	39.2219	-0.0658011	-0.0485379	-0.0711881	11.8155
246	1155	CB3.3E	39.0041	-76.3452	SALINITY	6	378	1984-07-12	2023-10-05	39.2575	-0.0604653	-0.0447286	-0.0686677	12.6873
247	1155	CB3.3E	39.0041	-76.3452	SALINITY	7	442	1984-07-12	2023-10-05	39.2575	-0.0617498	-0.0468465	-0.0691577	13.0676
248	1155	CB3.3E	39.0041	-76.3452	SALINITY	8	74	1984-07-12	2022-07-27	38.0658	-0.0587314	-0.0228041	-0.15122	13.5978
249	1155	CB3.3E	39.0041	-76.3452	SALINITY	9	17	1984-07-12	2000-05-24	15.8767	0.285756	0.612861	0.0259134	12.4176
250	1156	CB3.3W	39.0046	-76.3881	SALINITY	0.5	509	1984-07-12	2023-10-05	39.2575	-0.053711	-0.0390062	-0.0617057	9.42356
251	1156	CB3.3W	39.0046	-76.3881	SALINITY	1	506	1984-07-12	2023-10-05	39.2575	-0.057551	-0.0424688	-0.0656462	9.56697
252	1156	CB3.3W	39.0046	-76.3881	SALINITY	2	355	1984-07-12	2023-10-05	39.2575	-0.0193478	0.000426882	-0.0315695	8.96899
253	1156	CB3.3W	39.0046	-76.3881	SALINITY	3	506	1984-07-12	2023-10-05	39.2575	-0.0745713	-0.0508638	-0.0742293	10.3463
254	1156	CB3.3W	39.0046	-76.3881	SALINITY	4	313	1984-07-12	2023-10-05	39.2575	-0.0323878	-0.0109294	-0.0435101	9.61513
255	1156	CB3.3W	39.0046	-76.3881	SALINITY	5	491	1984-07-12	2023-10-05	39.2575	-0.0759447	-0.0581543	-0.0809641	11.3617
256	1156	CB3.3W	39.0046	-76.3881	SALINITY	6	337	1984-07-12	2023-10-05	39.2575	-0.0709299	-0.0500181	-0.0788617	12.202
257	1156	CB3.3W	39.0046	-76.3881	SALINITY	7	501	1984-07-12	2023-10-05	39.2575	-0.0595582	-0.0541731	-0.0770802	13.1793
258	1156	CB3.3W	39.0046	-76.3881	SALINITY	8	350	1984-07-12	2022-07-27	38.0658	-0.0403423	-0.0273943	-0.0565034	13.6697
259	1156	CB3.3W	39.0046	-76.3881	SALINITY	9	23	1985-04-09	2018-04-24	33.063	-0.201313	-0.076272	-0.433987	16.1858
260	1160	CB4.1C	38.8259	-76.3995	SALINITY	0.5	738	1984-07-11	2023-12-13	39.4493	-0.0342386	-0.0156329	-0.0359568	11.1246
261	1160	CB4.1C	38.8259	-76.3995	SALINITY	1	658	1984-07-11	2023-12-13	39.4493	-0.046294	-0.0272271	-0.0470441	11.6381
262	1160	CB4.1C	38.8259	-76.3995	SALINITY	10	507	1984-07-11	2023-12-13	39.4493	-0.0275254	-0.0180043	-0.0351112	14.5117
263	1160	CB4.1C	38.8259	-76.3995	SALINITY	11	647	1984-07-11	2023-12-13	39.4493	-0.0251533	-0.0168136	-0.0312641	15.3563
264	1160	CB4.1C	38.8259	-76.3995	SALINITY	12	519	1984-07-11	2023-12-13	39.4493	-0.0364013	-0.0227813	-0.0401378	15.81
265	1160	CB4.1C	38.8259	-76.3995	SALINITY	13	643	1984-07-11	2023-12-13	39.4493	-0.0169872	-0.0110887	-0.0254457	16.2042
266	1160	CB4.1C	38.8259	-76.3995	SALINITY	14	466	1984-07-11	2023-12-13	39.4493	-0.0219257	-0.0105399	-0.0287308	16.2817
267	1160	CB4.1C	38.8259	-76.3995	SALINITY	15	656	1984-07-11	2023-12-13	39.4493	-0.0170975	-0.00952832	-0.0239149	17.062
268	1160	CB4.1C	38.8259	-76.3995	SALINITY	16	390	1984-07-25	2023-12-13	39.411	-0.0256764	-0.00459562	-0.0272877	17.133
269	1160	CB4.1C	38.8259	-76.3995	SALINITY	17	637	1984-07-25	2023-12-13	39.411	-0.0147639	-0.00727033	-0.0212215	17.5894
270	1160	CB4.1C	38.8259	-76.3995	SALINITY	18	285	1984-07-11	2023-09-12	39.1973	-0.0320222	-0.0155035	-0.0359528	17.6909
271	1160	CB4.1C	38.8259	-76.3995	SALINITY	19	624	1985-05-07	2023-12-13	38.6274	-0.0162154	-0.00429793	-0.0193358	17.9246
272	1160	CB4.1C	38.8259	-76.3995	SALINITY	2	505	1984-07-11	2023-12-13	39.4493	0.0113007	0.0222969	-0.00297412	10.7665
273	1160	CB4.1C	38.8259	-76.3995	SALINITY	20	149	1985-05-07	2023-09-12	38.3753	-0.028926	-0.0074663	-0.0444998	17.8406
274	1160	CB4.1C	38.8259	-76.3995	SALINITY	21	656	1984-07-11	2023-12-13	39.4493	-0.0116464	-0.00502669	-0.0189876	18.2153
275	1160	CB4.1C	38.8259	-76.3995	SALINITY	22	98	1984-10-23	2023-08-08	38.8164	-0.00970799	0.0222597	-0.0268125	17.4375
276	1160	CB4.1C	38.8259	-76.3995	SALINITY	23	622	1984-10-23	2023-12-13	39.1644	-0.0135382	-0.000690764	-0.0157029	18.2236
277	1160	CB4.1C	38.8259	-76.3995	SALINITY	24	82	1984-07-11	2023-04-11	38.7753	-0.0499545	-0.0355019	-0.0727681	18.7787
278	1160	CB4.1C	38.8259	-76.3995	SALINITY	25	621	1985-05-07	2023-12-13	38.6274	-0.012188	0.000982591	-0.0137087	18.3179
279	1160	CB4.1C	38.8259	-76.3995	SALINITY	26	30	1986-03-11	2023-06-06	37.263	-0.0650028	-0.00273029	-0.0928709	18.4981
280	1160	CB4.1C	38.8259	-76.3995	SALINITY	27	650	1984-07-11	2023-12-13	39.4493	-0.0129498	-0.00227614	-0.0164277	18.5597
281	1160	CB4.1C	38.8259	-76.3995	SALINITY	28	21	1984-10-23	2016-06-28	31.7014	-0.0531073	0.00316797	-0.0988348	19.8472
282	1160	CB4.1C	38.8259	-76.3995	SALINITY	29	606	1984-10-23	2023-12-13	39.1644	-0.010146	0.00110065	-0.0137952	18.4925
283	1160	CB4.1C	38.8259	-76.3995	SALINITY	3	657	1984-07-11	2023-12-13	39.4493	-0.0485139	-0.0299392	-0.0486274	12.0728
284	1160	CB4.1C	38.8259	-76.3995	SALINITY	30	123	1984-07-11	2023-01-10	38.526	0	0.0149659	-0.0240199	19.0547
285	1160	CB4.1C	38.8259	-76.3995	SALINITY	31	487	1984-10-09	2023-12-13	39.2027	0	0.0112708	-0.0042382	18.1933
286	1160	CB4.1C	38.8259	-76.3995	SALINITY	32	199	1984-12-11	2023-04-11	38.3562	-0.032114	-0.0127825	-0.0421487	18.3002
287	1160	CB4.1C	38.8259	-76.3995	SALINITY	33	42	1985-07-09	2015-03-17	29.7068	-0.0447539	0.0177876	-0.0612282	18.3832
288	1160	CB4.1C	38.8259	-76.3995	SALINITY	4	336	1984-07-11	2023-12-13	39.4493	-0.0222097	-0.00737574	-0.0336199	11.0927
289	1160	CB4.1C	38.8259	-76.3995	SALINITY	5	640	1984-07-11	2023-12-13	39.4493	-0.040093	-0.0221911	-0.0397287	12.6276
290	1160	CB4.1C	38.8259	-76.3995	SALINITY	6	429	1984-07-11	2023-12-13	39.4493	-0.0479104	-0.0310297	-0.0511226	12.716
291	1160	CB4.1C	38.8259	-76.3995	SALINITY	7	640	1984-07-11	2023-12-13	39.4493	-0.0430382	-0.0279314	-0.043498	13.5095
292	1160	CB4.1C	38.8259	-76.3995	SALINITY	8	464	1984-07-11	2023-12-13	39.4493	-0.0316436	-0.0210129	-0.041921	13.5182
293	1160	CB4.1C	38.8259	-76.3995	SALINITY	9	658	1984-07-11	2023-12-13	39.4493	-0.0329949	-0.0232456	-0.0376851	14.3491
294	1161	CB4.1E	38.8181	-76.3714	SALINITY	0.5	539	1984-07-11	2023-10-05	39.2603	-0.050851	-0.033564	-0.0542792	11.6082
295	1161	CB4.1E	38.8181	-76.3714	SALINITY	1	498	1984-07-11	2023-10-05	39.2603	-0.0583483	-0.0402409	-0.0609054	11.998
296	1161	CB4.1E	38.8181	-76.3714	SALINITY	10	385	1984-07-11	2023-10-05	39.2603	-0.0396493	-0.0209049	-0.0414622	14.4799
297	1161	CB4.1E	38.8181	-76.3714	SALINITY	11	485	1984-07-11	2023-10-05	39.2603	-0.0380391	-0.0279892	-0.045837	15.1911
298	1161	CB4.1E	38.8181	-76.3714	SALINITY	12	378	1984-07-11	2023-09-12	39.1973	-0.0403455	-0.0245347	-0.0435949	15.4016
299	1161	CB4.1E	38.8181	-76.3714	SALINITY	13	483	1984-07-11	2023-10-05	39.2603	-0.024342	-0.0159499	-0.0329934	15.8168
300	1161	CB4.1E	38.8181	-76.3714	SALINITY	14	285	1984-07-11	2023-09-12	39.1973	-0.0185847	-0.00739519	-0.0305838	15.6466
301	1161	CB4.1E	38.8181	-76.3714	SALINITY	15	498	1984-07-11	2023-10-05	39.2603	-0.0196894	-0.0156716	-0.0313798	16.3999
302	1161	CB4.1E	38.8181	-76.3714	SALINITY	16	211	1984-07-11	2023-10-05	39.2603	-0.0179269	-9.21842e-05	-0.0260365	16.2436
303	1161	CB4.1E	38.8181	-76.3714	SALINITY	17	476	1984-07-11	2023-10-05	39.2603	-0.0183458	-0.0099776	-0.0258737	16.7562
304	1161	CB4.1E	38.8181	-76.3714	SALINITY	18	150	1984-07-11	2023-08-08	39.1014	-0.0372251	-0.0208456	-0.0467859	16.7509
305	1161	CB4.1E	38.8181	-76.3714	SALINITY	19	450	1984-10-09	2023-10-05	39.0137	-0.0172394	-0.00878168	-0.0251399	17.0325
306	1161	CB4.1E	38.8181	-76.3714	SALINITY	2	362	1984-07-11	2023-10-05	39.2603	0	0.0161178	-0.0126225	11.0418
307	1161	CB4.1E	38.8181	-76.3714	SALINITY	20	56	1984-10-09	2023-03-16	38.4575	-0.0190677	0.00261665	-0.0408069	16.3932
308	1161	CB4.1E	38.8181	-76.3714	SALINITY	21	457	1984-07-11	2023-10-05	39.2603	-0.0194981	-0.012346	-0.0273775	17.2798
309	1161	CB4.1E	38.8181	-76.3714	SALINITY	22	72	1984-07-25	2021-07-07	36.9753	-0.00574803	0.00578787	-0.0577595	17.1618
310	1161	CB4.1E	38.8181	-76.3714	SALINITY	23	354	1984-08-07	2023-10-05	39.1863	-0.0186306	-0.00869048	-0.0272899	17.3516
311	1161	CB4.1E	38.8181	-76.3714	SALINITY	24	194	1984-07-11	2023-10-05	39.2603	-0.0175055	0.00091021	-0.0216758	16.6993
312	1161	CB4.1E	38.8181	-76.3714	SALINITY	25	15	1991-07-23	2023-03-16	31.6685	0.13164	0.189641	-0.0184975	11.6078
313	1161	CB4.1E	38.8181	-76.3714	SALINITY	3	498	1984-07-11	2023-10-05	39.2603	-0.0609457	-0.0422653	-0.0621495	12.3881
314	1161	CB4.1E	38.8181	-76.3714	SALINITY	4	206	1984-08-07	2023-10-05	39.1863	-0.0238121	-0.0108462	-0.0399728	11.1724
315	1161	CB4.1E	38.8181	-76.3714	SALINITY	5	480	1984-08-07	2023-10-05	39.1863	-0.0559626	-0.0402071	-0.0599896	12.7051
316	1161	CB4.1E	38.8181	-76.3714	SALINITY	6	312	1984-07-11	2023-10-05	39.2603	-0.0405048	-0.0243452	-0.0474187	12.3022
317	1161	CB4.1E	38.8181	-76.3714	SALINITY	7	482	1984-07-11	2023-10-05	39.2603	-0.0565413	-0.0394464	-0.0585394	13.3562
318	1161	CB4.1E	38.8181	-76.3714	SALINITY	8	352	1984-07-11	2023-10-05	39.2603	-0.0426762	-0.0240001	-0.0470928	13.4059
319	1161	CB4.1E	38.8181	-76.3714	SALINITY	9	498	1984-07-11	2023-10-05	39.2603	-0.0439498	-0.0348665	-0.0511298	14.1236
320	1162	CB4.1W	38.815	-76.4627	SALINITY	0.5	499	1984-07-11	2023-10-05	39.2603	-0.053244	-0.0331404	-0.056421	11.1283
321	1162	CB4.1W	38.815	-76.4627	SALINITY	1	498	1984-07-11	2023-10-05	39.2603	-0.0538893	-0.0347392	-0.0578886	11.1651
322	1162	CB4.1W	38.815	-76.4627	SALINITY	2	324	1984-07-11	2023-10-05	39.2603	-0.00717871	0.0132112	-0.02185	10.1126
323	1162	CB4.1W	38.815	-76.4627	SALINITY	3	497	1984-07-11	2023-10-05	39.2603	-0.0564308	-0.0379999	-0.0604618	11.3754
324	1162	CB4.1W	38.815	-76.4627	SALINITY	4	218	1984-07-11	2023-10-05	39.2603	-0.00563055	0.0192779	-0.0178548	9.23836
325	1162	CB4.1W	38.815	-76.4627	SALINITY	5	481	1984-07-11	2023-10-05	39.2603	-0.0576384	-0.0381651	-0.0610271	11.7913
326	1162	CB4.1W	38.815	-76.4627	SALINITY	6	243	1984-07-11	2023-10-05	39.2603	-0.0546911	-0.0282945	-0.059622	11.8638
327	1162	CB4.1W	38.815	-76.4627	SALINITY	7	492	1984-07-11	2023-10-05	39.2603	-0.0561721	-0.0428129	-0.0611484	12.8874
328	1162	CB4.1W	38.815	-76.4627	SALINITY	8	468	1984-07-11	2023-10-05	39.2603	-0.0418077	-0.0307466	-0.0494521	13.2587
329	1162	CB4.1W	38.815	-76.4627	SALINITY	8.5	4	1984-09-11	1985-04-09	0.575342	-1.89586	-1.349	-2.44273	13.782
330	1162	CB4.1W	38.815	-76.4627	SALINITY	9	61	1985-08-07	2022-06-07	36.8575	-0.097742	-0.0819058	-0.132363	13.8428
331	1163	CB4.2C	38.6462	-76.4213	SALINITY	0.5	673	1984-07-11	2023-12-13	39.4493	-0.03839	-0.0210777	-0.040097	12.2429
332	1163	CB4.2C	38.6462	-76.4213	SALINITY	1	658	1984-07-11	2023-12-13	39.4493	-0.0404418	-0.0233909	-0.0424898	12.33
333	1163	CB4.2C	38.6462	-76.4213	SALINITY	10	508	1984-07-11	2023-12-13	39.4493	-0.0375085	-0.0244434	-0.0418345	14.8337
334	1163	CB4.2C	38.6462	-76.4213	SALINITY	11	645	1984-07-11	2023-12-13	39.4493	-0.0282758	-0.0215922	-0.0361726	15.6537
335	1163	CB4.2C	38.6462	-76.4213	SALINITY	12	527	1984-07-11	2023-12-13	39.4493	-0.031484	-0.0197086	-0.035871	16.0953
336	1163	CB4.2C	38.6462	-76.4213	SALINITY	13	648	1984-07-11	2023-12-13	39.4493	-0.0226805	-0.0174519	-0.031282	16.7256
337	1163	CB4.2C	38.6462	-76.4213	SALINITY	14	476	1984-07-11	2023-12-13	39.4493	-0.03543	-0.021252	-0.0377683	16.9578
338	1163	CB4.2C	38.6462	-76.4213	SALINITY	15	656	1984-07-11	2023-12-13	39.4493	-0.023567	-0.0182715	-0.0320418	17.7257
339	1163	CB4.2C	38.6462	-76.4213	SALINITY	16	389	1984-07-11	2023-12-13	39.4493	-0.0279369	-0.0135078	-0.0322504	17.9965
340	1163	CB4.2C	38.6462	-76.4213	SALINITY	17	633	1984-07-11	2023-12-13	39.4493	-0.0256969	-0.0182558	-0.0324117	18.4973
341	1163	CB4.2C	38.6462	-76.4213	SALINITY	18	278	1984-07-11	2023-12-13	39.4493	-0.0234234	-0.0136766	-0.0334581	18.3042
342	1163	CB4.2C	38.6462	-76.4213	SALINITY	19	628	1984-12-11	2023-12-13	39.0301	-0.0192096	-0.0119353	-0.0260472	18.7256
343	1163	CB4.2C	38.6462	-76.4213	SALINITY	2	466	1984-07-11	2023-12-13	39.4493	0.0369881	0.0445246	0.0154573	10.8023
344	1163	CB4.2C	38.6462	-76.4213	SALINITY	20	132	1984-12-11	2023-12-13	39.0301	0.0152707	0.0388107	0.000994167	17.3523
345	1163	CB4.2C	38.6462	-76.4213	SALINITY	21	655	1984-07-11	2023-12-13	39.4493	-0.0140755	-0.00959553	-0.023645	18.9016
346	1163	CB4.2C	38.6462	-76.4213	SALINITY	22	69	1985-04-09	2023-08-08	38.3562	0.0178166	0.0376242	-0.0158688	17.4794
347	1163	CB4.2C	38.6462	-76.4213	SALINITY	23	625	1985-05-07	2023-12-13	38.6274	-0.0181131	-0.00692195	-0.0224107	19.0748
348	1163	CB4.2C	38.6462	-76.4213	SALINITY	24	84	1984-07-11	2022-11-15	38.3726	-0.0572609	-0.0363375	-0.0865653	19.0019
349	1163	CB4.2C	38.6462	-76.4213	SALINITY	25	618	1984-07-24	2023-12-13	39.4137	-0.0147158	-0.00411018	-0.0194688	19.1136
350	1163	CB4.2C	38.6462	-76.4213	SALINITY	26	369	1984-07-11	2023-12-13	39.4493	0.00382695	0.00904446	-0.00885126	19.1394
351	1163	CB4.2C	38.6462	-76.4213	SALINITY	27	186	1985-02-12	2023-04-11	38.1836	-0.0109479	0.00728494	-0.0202882	18.35
352	1163	CB4.2C	38.6462	-76.4213	SALINITY	28	12	1987-01-06	2022-02-08	35.1151	-0.12322	0.00375823	-0.483328	18.8626
353	1163	CB4.2C	38.6462	-76.4213	SALINITY	3	657	1984-07-11	2023-12-13	39.4493	-0.0412917	-0.0249172	-0.043395	12.4861
354	1163	CB4.2C	38.6462	-76.4213	SALINITY	4	211	1984-07-11	2023-12-13	39.4493	-0.0127009	-0.00345953	-0.0354893	10.351
355	1163	CB4.2C	38.6462	-76.4213	SALINITY	5	632	1984-07-11	2023-12-13	39.4493	-0.0383952	-0.020344	-0.039036	12.7833
356	1163	CB4.2C	38.6462	-76.4213	SALINITY	6	350	1984-07-11	2023-12-13	39.4493	-0.0478992	-0.0336922	-0.0551354	12.4255
357	1163	CB4.2C	38.6462	-76.4213	SALINITY	7	635	1984-07-11	2023-12-13	39.4493	-0.0493088	-0.0309434	-0.0480721	13.5408
358	1163	CB4.2C	38.6462	-76.4213	SALINITY	8	425	1984-07-11	2023-12-13	39.4493	-0.0374345	-0.0229846	-0.0446189	13.5481
359	1163	CB4.2C	38.6462	-76.4213	SALINITY	9	657	1984-07-11	2023-12-13	39.4493	-0.0381496	-0.0271506	-0.0420089	14.4676
360	1164	CB4.2E	38.645	-76.4013	SALINITY	0.5	500	1984-07-11	2023-10-05	39.2603	-0.0529854	-0.0390464	-0.0594812	12.3913
361	1164	CB4.2E	38.645	-76.4013	SALINITY	1	496	1984-07-11	2023-10-05	39.2603	-0.0533042	-0.0399009	-0.0609665	12.4823
362	1164	CB4.2E	38.645	-76.4013	SALINITY	10	8	1985-02-12	2002-04-24	17.2055	-0.206551	-0.0552798	-0.47646	18.7673
363	1164	CB4.2E	38.645	-76.4013	SALINITY	2	324	1984-07-11	2023-10-05	39.2603	-0.00980538	0.0110348	-0.0222459	11.9305
364	1164	CB4.2E	38.645	-76.4013	SALINITY	3	496	1984-07-11	2023-10-05	39.2603	-0.0579254	-0.0423396	-0.0622679	12.6985
365	1164	CB4.2E	38.645	-76.4013	SALINITY	4	205	1984-07-24	2023-10-05	39.2247	-0.00236809	0.0218692	-0.018112	10.8901
366	1164	CB4.2E	38.645	-76.4013	SALINITY	5	477	1984-07-24	2023-10-05	39.2247	-0.0531075	-0.0379163	-0.0572065	13.1705
367	1164	CB4.2E	38.645	-76.4013	SALINITY	6	233	1984-07-11	2023-10-05	39.2603	-0.0376663	-0.0221181	-0.0461145	12.8618
368	1164	CB4.2E	38.645	-76.4013	SALINITY	7	482	1984-07-11	2023-10-05	39.2603	-0.0543901	-0.0390725	-0.0567943	13.8781
369	1164	CB4.2E	38.645	-76.4013	SALINITY	8	392	1984-07-11	2023-10-05	39.2603	-0.065469	-0.0475739	-0.0666885	14.7909
370	1164	CB4.2E	38.645	-76.4013	SALINITY	9	168	1985-02-12	2023-10-05	38.6685	-0.0648441	-0.0469085	-0.0808637	14.5635
371	1165	CB4.2W	38.6435	-76.5022	SALINITY	0.5	499	1984-07-11	2023-10-05	39.2603	-0.0527679	-0.0335277	-0.0558088	12.0175
372	1165	CB4.2W	38.6435	-76.5022	SALINITY	1	498	1984-07-11	2023-10-05	39.2603	-0.0535392	-0.0347369	-0.0571905	12.0362
373	1165	CB4.2W	38.6435	-76.5022	SALINITY	2	321	1984-07-11	2023-10-05	39.2603	-0.00590939	0.011096	-0.0215455	11.1703
374	1165	CB4.2W	38.6435	-76.5022	SALINITY	3	498	1984-07-11	2023-10-05	39.2603	-0.0522937	-0.0345583	-0.0567585	12.2011
375	1165	CB4.2W	38.6435	-76.5022	SALINITY	4	186	1984-07-11	2023-10-05	39.2603	-0.00901775	0.0232331	-0.0164427	11.5381
376	1165	CB4.2W	38.6435	-76.5022	SALINITY	5	482	1984-07-11	2023-10-05	39.2603	-0.0318046	-0.0227414	-0.0435989	12.1476
377	1165	CB4.2W	38.6435	-76.5022	SALINITY	6	205	1984-07-11	2023-10-05	39.2603	0.0025	0.0157014	-0.0162077	12.0093
378	1165	CB4.2W	38.6435	-76.5022	SALINITY	7	485	1984-07-11	2023-10-05	39.2603	-0.0366698	-0.0232071	-0.043418	12.7202
379	1165	CB4.2W	38.6435	-76.5022	SALINITY	8	430	1984-07-11	2023-10-05	39.2603	-0.0342558	-0.0197061	-0.0398566	13.2854
380	1165	CB4.2W	38.6435	-76.5022	SALINITY	8.5	5	1985-08-07	2005-03-15	19.6164	-4.31192	-2.24411	-6.58921	21.6625
381	1165	CB4.2W	38.6435	-76.5022	SALINITY	9	120	1985-02-12	2023-05-09	38.2603	-0.0667202	-0.0264368	-0.0726518	13.09
382	1166	CB4.3C	38.5551	-76.4279	SALINITY	0.5	668	1984-07-10	2023-12-13	39.4521	-0.0391541	-0.0211221	-0.0408303	12.5236
383	1166	CB4.3C	38.5551	-76.4279	SALINITY	1	661	1984-07-10	2023-12-13	39.4521	-0.0394739	-0.023053	-0.0421536	12.6326
384	1166	CB4.3C	38.5551	-76.4279	SALINITY	10	525	1984-07-10	2023-12-13	39.4521	-0.0351177	-0.0235196	-0.0399846	15.1041
385	1166	CB4.3C	38.5551	-76.4279	SALINITY	11	649	1984-07-10	2023-12-13	39.4521	-0.0265127	-0.0191734	-0.0329348	16.1824
386	1166	CB4.3C	38.5551	-76.4279	SALINITY	12	546	1984-07-10	2023-12-13	39.4521	-0.0263883	-0.0177215	-0.0334087	16.6583
387	1166	CB4.3C	38.5551	-76.4279	SALINITY	13	650	1984-07-10	2023-12-13	39.4521	-0.0229557	-0.0200853	-0.0346298	17.4654
388	1166	CB4.3C	38.5551	-76.4279	SALINITY	14	469	1984-07-10	2023-12-13	39.4521	-0.0182921	-0.00580662	-0.0232127	17.4498
389	1166	CB4.3C	38.5551	-76.4279	SALINITY	15	661	1984-07-10	2023-12-13	39.4521	-0.0180888	-0.0137825	-0.0276689	18.253
390	1166	CB4.3C	38.5551	-76.4279	SALINITY	16	340	1984-07-24	2023-12-13	39.4137	-0.0311976	-0.0161891	-0.0364269	18.4239
391	1166	CB4.3C	38.5551	-76.4279	SALINITY	17	639	1984-07-24	2023-12-13	39.4137	-0.0191518	-0.0121752	-0.0257129	18.8508
392	1166	CB4.3C	38.5551	-76.4279	SALINITY	18	228	1984-07-10	2023-12-13	39.4521	-0.0408824	-0.025969	-0.0481661	18.9875
393	1166	CB4.3C	38.5551	-76.4279	SALINITY	19	626	1985-03-20	2023-12-13	38.7589	-0.0138897	-0.00644833	-0.0209363	19.0076
394	1166	CB4.3C	38.5551	-76.4279	SALINITY	2	463	1984-07-10	2023-12-13	39.4521	0.0537214	0.0573376	0.0270148	10.5912
395	1166	CB4.3C	38.5551	-76.4279	SALINITY	20	113	1985-03-20	2023-11-16	38.6849	-0.00138258	0.0145975	-0.0218609	18.6582
396	1166	CB4.3C	38.5551	-76.4279	SALINITY	21	659	1984-07-10	2023-12-13	39.4521	-0.0140536	-0.00868348	-0.0220265	19.3137
397	1166	CB4.3C	38.5551	-76.4279	SALINITY	22	44	1985-02-12	2023-06-27	38.3945	-0.0311204	-0.00377747	-0.0614094	19.2363
398	1166	CB4.3C	38.5551	-76.4279	SALINITY	23	621	1984-12-11	2023-12-13	39.0301	-0.0162746	-0.00457743	-0.0195523	19.3134
399	1166	CB4.3C	38.5551	-76.4279	SALINITY	24	85	1984-07-10	2023-06-27	38.989	-0.0306197	-0.00221553	-0.0721881	19.9263
400	1166	CB4.3C	38.5551	-76.4279	SALINITY	25	593	1984-08-06	2023-12-13	39.3781	-0.0118674	0.000732443	-0.015082	19.2418
401	1166	CB4.3C	38.5551	-76.4279	SALINITY	26	366	1984-12-11	2023-11-16	38.9562	-0.0058815	0.0121193	-0.0110154	19.2329
402	1166	CB4.3C	38.5551	-76.4279	SALINITY	27	99	1986-03-11	2019-11-18	33.7123	-0.011492	0.0059431	-0.0327611	18.557
403	1166	CB4.3C	38.5551	-76.4279	SALINITY	28	3	1993-12-07	1997-12-09	4.00822	-3.28959	0.551478	-3.90843	47.8058
404	1166	CB4.3C	38.5551	-76.4279	SALINITY	3	661	1984-07-10	2023-12-13	39.4521	-0.0423273	-0.0241489	-0.0434956	12.7988
405	1166	CB4.3C	38.5551	-76.4279	SALINITY	4	197	1984-08-06	2023-12-13	39.3781	0.0210072	0.0345646	-2.62875e-05	10.5005
406	1166	CB4.3C	38.5551	-76.4279	SALINITY	5	635	1984-08-06	2023-12-13	39.3781	-0.0295757	-0.0164861	-0.0356202	12.9025
407	1166	CB4.3C	38.5551	-76.4279	SALINITY	6	362	1984-07-10	2023-12-13	39.4521	-0.0146492	-0.00902026	-0.0336082	11.9997
408	1166	CB4.3C	38.5551	-76.4279	SALINITY	7	643	1984-07-10	2023-12-13	39.4521	-0.0326549	-0.0166473	-0.0340984	13.4834
409	1166	CB4.3C	38.5551	-76.4279	SALINITY	8	455	1984-07-10	2023-12-13	39.4521	-0.0147671	-0.00708431	-0.0270474	13.1374
410	1166	CB4.3C	38.5551	-76.4279	SALINITY	9	661	1984-07-10	2023-12-13	39.4521	-0.0376969	-0.0264805	-0.040513	14.8878
411	1167	CB4.3E	38.5562	-76.3912	SALINITY	0.5	512	1984-07-10	2023-10-05	39.263	-0.0491773	-0.0327716	-0.0536706	12.7403
412	1167	CB4.3E	38.5562	-76.3912	SALINITY	1	501	1984-07-10	2023-10-05	39.263	-0.0549486	-0.0384493	-0.0588828	12.8842
413	1167	CB4.3E	38.5562	-76.3912	SALINITY	10	373	1984-07-10	2023-10-05	39.263	-0.0171474	-0.00583766	-0.0281196	15.2373
414	1167	CB4.3E	38.5562	-76.3912	SALINITY	11	485	1984-07-10	2023-10-05	39.263	-0.00884241	-0.00711947	-0.0275096	15.8576
415	1167	CB4.3E	38.5562	-76.3912	SALINITY	12	393	1984-07-10	2023-10-05	39.263	0.00361639	0.00777567	-0.0140693	15.8861
416	1167	CB4.3E	38.5562	-76.3912	SALINITY	13	488	1984-07-10	2023-10-05	39.263	-0.00369398	-0.00505198	-0.0259166	16.8151
417	1167	CB4.3E	38.5562	-76.3912	SALINITY	14	328	1984-07-10	2023-10-05	39.263	-0.0114393	-0.00301492	-0.0260752	16.6433
418	1167	CB4.3E	38.5562	-76.3912	SALINITY	15	500	1984-07-10	2023-10-05	39.263	-0.00931728	-0.00580962	-0.0246477	17.7366
419	1167	CB4.3E	38.5562	-76.3912	SALINITY	16	231	1984-09-10	2023-09-12	39.0301	-0.0225109	-0.00173454	-0.0279966	17.5633
420	1167	CB4.3E	38.5562	-76.3912	SALINITY	17	476	1984-09-10	2023-10-05	39.0932	0.00385993	0.00803979	-0.0105397	18.1231
421	1167	CB4.3E	38.5562	-76.3912	SALINITY	18	147	1984-07-10	2023-08-29	39.1616	-0.0258549	-0.00892825	-0.0406596	18.2001
422	1167	CB4.3E	38.5562	-76.3912	SALINITY	19	473	1984-10-23	2023-10-05	38.9753	0.00245626	0.00743975	-0.0112086	18.4621
423	1167	CB4.3E	38.5562	-76.3912	SALINITY	2	349	1984-07-10	2023-10-05	39.263	0.0126941	0.0232031	-0.00552791	11.5667
424	1167	CB4.3E	38.5562	-76.3912	SALINITY	20	93	1984-10-23	2023-09-12	38.9123	-0.0327153	-0.0188426	-0.0620775	18.8119
425	1167	CB4.3E	38.5562	-76.3912	SALINITY	21	472	1984-07-10	2023-10-05	39.263	-0.00599296	0.000997152	-0.0159255	18.8986
426	1167	CB4.3E	38.5562	-76.3912	SALINITY	22	87	1985-06-18	2020-05-27	34.9644	-0.0190343	0.0138083	-0.0401856	18.0367
427	1167	CB4.3E	38.5562	-76.3912	SALINITY	23	5	1986-10-28	2001-04-17	14.4795	0.0380302	0.319077	-0.397779	20.6034
428	1167	CB4.3E	38.5562	-76.3912	SALINITY	3	501	1984-07-10	2023-10-05	39.263	-0.064177	-0.0454286	-0.0653329	13.1984
429	1167	CB4.3E	38.5562	-76.3912	SALINITY	4	169	1984-08-06	2023-10-05	39.189	-0.0384654	-0.0140347	-0.0493663	11.5866
430	1167	CB4.3E	38.5562	-76.3912	SALINITY	5	476	1984-08-06	2023-10-05	39.189	-0.0504028	-0.035998	-0.0550386	13.374
431	1167	CB4.3E	38.5562	-76.3912	SALINITY	6	277	1984-07-10	2023-10-05	39.263	-0.0609837	-0.0417081	-0.0660592	13.6583
432	1167	CB4.3E	38.5562	-76.3912	SALINITY	7	481	1984-07-10	2023-10-05	39.263	-0.0537248	-0.0394728	-0.0578553	14.2966
433	1167	CB4.3E	38.5562	-76.3912	SALINITY	8	334	1984-07-10	2023-10-05	39.263	-0.0504382	-0.0352745	-0.0578357	14.5219
434	1167	CB4.3E	38.5562	-76.3912	SALINITY	9	499	1984-07-10	2023-10-05	39.263	-0.0393357	-0.0276149	-0.0454141	15.1249
435	1168	CB4.3W	38.5573	-76.494	SALINITY	0.5	499	1984-07-10	2023-10-05	39.263	-0.0511151	-0.0324901	-0.054131	12.3882
436	1168	CB4.3W	38.5573	-76.494	SALINITY	1	499	1984-07-10	2023-10-05	39.263	-0.052816	-0.0333972	-0.0551015	12.4079
437	1168	CB4.3W	38.5573	-76.494	SALINITY	2	322	1984-07-10	2023-10-05	39.263	-0.0051584	0.014166	-0.0190811	11.3976
438	1168	CB4.3W	38.5573	-76.494	SALINITY	3	499	1984-07-10	2023-10-05	39.263	-0.0500549	-0.0330739	-0.0543654	12.4501
439	1168	CB4.3W	38.5573	-76.494	SALINITY	4	160	1984-07-24	2023-10-05	39.2247	0.00839562	0.0394295	-0.00627994	11.5101
440	1168	CB4.3W	38.5573	-76.494	SALINITY	5	482	1984-07-24	2023-10-05	39.2247	-0.0376466	-0.0244841	-0.0463672	12.4375
441	1168	CB4.3W	38.5573	-76.494	SALINITY	6	191	1984-07-10	2023-10-05	39.263	-0.0333109	-0.0109836	-0.0436271	12.8416
442	1168	CB4.3W	38.5573	-76.494	SALINITY	7	488	1984-07-10	2023-10-05	39.263	-0.039382	-0.027707	-0.0474546	13.0187
443	1168	CB4.3W	38.5573	-76.494	SALINITY	8	313	1984-07-10	2023-10-05	39.263	-0.0532882	-0.0375567	-0.059499	13.9412
444	1168	CB4.3W	38.5573	-76.494	SALINITY	8.5	7	1984-07-24	1986-11-18	2.32055	7.16964	10.8721	3.30799	10.4187
445	1168	CB4.3W	38.5573	-76.494	SALINITY	9	347	1984-09-10	2023-10-05	39.0932	-0.0131965	0.00319386	-0.0241725	12.8987
446	1169	CB4.4	38.4146	-76.3457	SALINITY	0.5	683	1984-07-10	2023-12-12	39.4493	-0.033317	-0.0166862	-0.0356472	13.1896
447	1169	CB4.4	38.4146	-76.3457	SALINITY	1	661	1984-07-10	2023-12-12	39.4493	-0.0367832	-0.0197097	-0.0380855	13.309
448	1169	CB4.4	38.4146	-76.3457	SALINITY	10	490	1984-07-10	2023-12-12	39.4493	-0.0282291	-0.0146176	-0.0328336	15.3671
449	1169	CB4.4	38.4146	-76.3457	SALINITY	11	649	1984-07-10	2023-12-12	39.4493	-0.0328466	-0.021489	-0.037206	16.3251
450	1169	CB4.4	38.4146	-76.3457	SALINITY	12	509	1984-07-10	2023-12-12	39.4493	-0.0348329	-0.0241349	-0.0418312	16.6376
451	1169	CB4.4	38.4146	-76.3457	SALINITY	13	649	1984-07-10	2023-12-12	39.4493	-0.0255375	-0.0201275	-0.0355447	17.4876
452	1169	CB4.4	38.4146	-76.3457	SALINITY	14	479	1984-07-10	2023-12-12	39.4493	-0.0220282	-0.0116378	-0.0301108	17.6235
453	1169	CB4.4	38.4146	-76.3457	SALINITY	15	660	1984-07-10	2023-12-12	39.4493	-0.0202503	-0.0164494	-0.0306297	18.3122
454	1169	CB4.4	38.4146	-76.3457	SALINITY	16	404	1984-07-10	2023-12-12	39.4493	-0.0183343	-0.00274404	-0.0232882	18.3936
455	1169	CB4.4	38.4146	-76.3457	SALINITY	17	644	1984-07-24	2023-12-12	39.411	-0.0209105	-0.0145187	-0.0281373	18.9749
456	1169	CB4.4	38.4146	-76.3457	SALINITY	18	286	1984-07-10	2023-12-12	39.4493	-0.0358598	-0.0185013	-0.0416901	18.7926
457	1169	CB4.4	38.4146	-76.3457	SALINITY	19	629	1984-09-10	2023-12-12	39.2795	-0.0153316	-0.00957959	-0.0239579	19.2948
458	1169	CB4.4	38.4146	-76.3457	SALINITY	2	468	1984-07-10	2023-12-12	39.4493	0.0351576	0.0428685	0.0156859	11.7715
459	1169	CB4.4	38.4146	-76.3457	SALINITY	20	155	1984-09-10	2023-12-12	39.2795	-0.00462759	0.0137374	-0.0145402	18.4865
460	1169	CB4.4	38.4146	-76.3457	SALINITY	21	660	1984-07-10	2023-12-12	39.4493	-0.0194845	-0.0138128	-0.0269893	19.7468
461	1169	CB4.4	38.4146	-76.3457	SALINITY	22	87	1985-11-12	2023-08-07	37.7589	0.0260986	0.0466111	-0.00531222	18.1869
462	1169	CB4.4	38.4146	-76.3457	SALINITY	23	625	1985-11-12	2023-12-12	38.1068	-0.018221	-0.00728716	-0.021846	19.8609
463	1169	CB4.4	38.4146	-76.3457	SALINITY	24	91	1984-07-10	2023-07-27	39.0712	-0.0597541	-0.0478063	-0.0831156	20.082
464	1169	CB4.4	38.4146	-76.3457	SALINITY	25	627	1984-08-30	2023-12-12	39.3096	-0.0124174	-0.0037827	-0.0176151	19.9713
465	1169	CB4.4	38.4146	-76.3457	SALINITY	26	44	1985-03-19	2023-07-27	38.3808	0.00827039	0.0262464	-0.0334815	18.6574
466	1169	CB4.4	38.4146	-76.3457	SALINITY	27	651	1984-07-10	2023-12-12	39.4493	-0.00997063	-0.00440632	-0.0179323	20.0451
467	1169	CB4.4	38.4146	-76.3457	SALINITY	28	97	1984-07-24	2023-04-10	38.737	-0.0790888	-0.0623376	-0.127107	21.0793
468	1169	CB4.4	38.4146	-76.3457	SALINITY	29	545	1984-07-10	2023-12-12	39.4493	0	0.0160619	-0.000271616	19.7732
469	1169	CB4.4	38.4146	-76.3457	SALINITY	3	660	1984-07-10	2023-12-12	39.4493	-0.0416105	-0.0259711	-0.0440089	13.4646
470	1169	CB4.4	38.4146	-76.3457	SALINITY	30	129	1985-01-14	2023-04-10	38.2603	0.0442806	0.0653369	0.0335699	18.6116
471	1169	CB4.4	38.4146	-76.3457	SALINITY	31	247	1987-01-05	2023-12-12	36.9589	0.0434175	0.0568027	0.0188324	18.8499
472	1169	CB4.4	38.4146	-76.3457	SALINITY	32	46	1986-02-10	2023-12-12	37.8603	0.126913	0.154261	0.0602522	14.9123
473	1169	CB4.4	38.4146	-76.3457	SALINITY	4	200	1984-08-06	2023-12-12	39.3753	0.0255123	0.0397646	0.000825544	11.3104
474	1169	CB4.4	38.4146	-76.3457	SALINITY	5	635	1984-08-06	2023-12-12	39.3753	-0.038285	-0.022112	-0.040156	13.6796
475	1169	CB4.4	38.4146	-76.3457	SALINITY	6	342	1984-07-10	2023-12-12	39.4493	-0.0126121	0.00125639	-0.0254534	12.9669
476	1169	CB4.4	38.4146	-76.3457	SALINITY	7	639	1984-07-10	2023-12-12	39.4493	-0.036145	-0.0209151	-0.0377794	14.3466
477	1169	CB4.4	38.4146	-76.3457	SALINITY	8	421	1984-07-10	2023-12-12	39.4493	-0.0112977	-0.00476044	-0.0258985	13.698
478	1169	CB4.4	38.4146	-76.3457	SALINITY	9	660	1984-07-10	2023-12-12	39.4493	-0.0343184	-0.0238526	-0.0383062	15.1565
479	1170	CB5.1	38.3187	-76.2922	SALINITY	0.3	19	1985-02-20	1985-12-16	0.819178	6.57985	7.6977	4.47279	8.23747
480	1170	CB5.1	38.3187	-76.2922	SALINITY	0.5	814	1984-07-10	2023-12-12	39.4493	-0.0329579	-0.0233884	-0.0385914	13.8003
481	1170	CB5.1	38.3187	-76.2922	SALINITY	1	665	1984-07-10	2023-12-12	39.4493	-0.0392565	-0.0227739	-0.0405843	13.9069
482	1170	CB5.1	38.3187	-76.2922	SALINITY	10	439	1984-07-10	2023-12-12	39.4493	-0.0141767	-0.000806097	-0.0214939	16.108
483	1170	CB5.1	38.3187	-76.2922	SALINITY	11	652	1984-07-10	2023-12-12	39.4493	-0.0161347	-0.00953069	-0.0264976	16.9157
484	1170	CB5.1	38.3187	-76.2922	SALINITY	12	492	1984-07-10	2023-12-12	39.4493	0.00643392	0.00754689	-0.013886	16.97
485	1170	CB5.1	38.3187	-76.2922	SALINITY	12.2	108	1985-02-20	1990-06-20	5.33151	-0.495528	-0.341798	-0.589463	18.0432
486	1170	CB5.1	38.3187	-76.2922	SALINITY	13	645	1984-07-10	2023-12-12	39.4493	-0.0105919	-0.00508028	-0.0208888	17.8057
487	1170	CB5.1	38.3187	-76.2922	SALINITY	14	402	1984-07-10	2023-09-11	39.1973	-0.00931904	0.000440346	-0.0216705	18.0466
488	1170	CB5.1	38.3187	-76.2922	SALINITY	15	673	1984-07-10	2023-12-12	39.4493	-0.00619077	-0.00149018	-0.0169526	18.5841
489	1170	CB5.1	38.3187	-76.2922	SALINITY	15.5	8	1986-06-23	1988-08-29	2.1863	0.872111	3.30589	-0.949273	17.8651
490	1170	CB5.1	38.3187	-76.2922	SALINITY	16	397	1984-07-10	2023-12-12	39.4493	0.0163372	0.0204037	0.00135457	18.3488
491	1170	CB5.1	38.3187	-76.2922	SALINITY	16.5	33	1985-03-26	1990-07-12	5.29863	-0.64224	-0.263029	-1.03368	21.1519
492	1170	CB5.1	38.3187	-76.2922	SALINITY	17	646	1984-07-10	2023-12-12	39.4493	-0.00262649	0.00299708	-0.0121931	19.04
493	1170	CB5.1	38.3187	-76.2922	SALINITY	17.5	8	1985-02-20	1990-06-11	5.30685	0.158625	0.585138	-0.224867	18.6191
494	1170	CB5.1	38.3187	-76.2922	SALINITY	18	260	1984-07-10	2023-12-12	39.4493	0.00309063	0.0107819	-0.0123392	18.6388
495	1170	CB5.1	38.3187	-76.2922	SALINITY	19	633	1984-11-05	2023-12-12	39.126	-0.0065505	0.0026576	-0.0122015	19.4577
496	1170	CB5.1	38.3187	-76.2922	SALINITY	2	471	1984-07-10	2023-12-12	39.4493	0.040404	0.0452144	0.019981	12.2427
497	1170	CB5.1	38.3187	-76.2922	SALINITY	20	149	1984-11-05	2023-12-12	39.126	0.0026408	0.0230568	-0.00763443	18.917
498	1170	CB5.1	38.3187	-76.2922	SALINITY	21	662	1984-07-10	2023-12-12	39.4493	-0.00856748	-0.00270333	-0.0172416	19.7783
499	1170	CB5.1	38.3187	-76.2922	SALINITY	22	87	1984-11-05	2023-09-11	38.874	0.0235709	0.0530698	0.00590102	18.096
500	1170	CB5.1	38.3187	-76.2922	SALINITY	23	629	1984-11-05	2023-12-12	39.126	-0.00792495	0.000677112	-0.0144012	19.9657
501	1170	CB5.1	38.3187	-76.2922	SALINITY	24	95	1984-07-10	2022-08-08	38.1041	-0.116404	-0.0793494	-0.12501	19.6444
502	1170	CB5.1	38.3187	-76.2922	SALINITY	25	626	1985-03-19	2023-12-12	38.7589	-0.00743011	0.00300264	-0.0117531	20.0356
503	1170	CB5.1	38.3187	-76.2922	SALINITY	26	33	1985-03-19	2022-08-08	37.4137	0.0239317	0.0584051	-4.68045e-05	17.8947
504	1170	CB5.1	38.3187	-76.2922	SALINITY	27	661	1984-07-10	2023-12-12	39.4493	-0.0067076	-0.00114789	-0.0149757	20.2367
505	1170	CB5.1	38.3187	-76.2922	SALINITY	28	29	1985-11-12	2022-03-14	36.3589	-0.0766663	-0.0388801	-0.0962828	18.5933
506	1170	CB5.1	38.3187	-76.2922	SALINITY	29	617	1985-11-12	2023-12-12	38.1068	-0.00337495	0.00629195	-0.00887571	20.1973
507	1170	CB5.1	38.3187	-76.2922	SALINITY	3	807	1984-07-10	2023-12-12	39.4493	-0.0418174	-0.0309864	-0.0452709	14.1627
508	1170	CB5.1	38.3187	-76.2922	SALINITY	30	63	1984-07-10	2023-07-10	39.0247	-0.0976524	-0.0627115	-0.125178	21.2641
509	1170	CB5.1	38.3187	-76.2922	SALINITY	31	600	1984-09-10	2023-12-12	39.2795	-0.00320097	0.00804052	-0.00685463	20.1922
510	1170	CB5.1	38.3187	-76.2922	SALINITY	32	116	1984-08-30	2023-07-10	38.8849	-0.0056266	0.00872448	-0.0355118	20.9259
511	1170	CB5.1	38.3187	-76.2922	SALINITY	33	495	1984-07-24	2023-12-12	39.411	0.00170084	0.0131393	-0.00239807	20.01
512	1170	CB5.1	38.3187	-76.2922	SALINITY	34	191	1984-12-10	2023-10-04	38.8411	0.0127785	0.0361406	0.00478174	19.38
513	1170	CB5.1	38.3187	-76.2922	SALINITY	35	57	1985-06-03	2023-12-12	38.5507	-0.00721518	0.0213486	-0.0199295	19.6887
514	1170	CB5.1	38.3187	-76.2922	SALINITY	36	3	1985-12-09	2013-02-11	27.1945	-0.0411549	0.0175419	-0.177838	21.7345
515	1170	CB5.1	38.3187	-76.2922	SALINITY	4	220	1984-08-06	2023-12-12	39.3753	0.00697907	0.0229363	-0.00817574	12.7971
516	1170	CB5.1	38.3187	-76.2922	SALINITY	5	636	1984-08-06	2023-12-12	39.3753	-0.0378183	-0.0223492	-0.0408159	14.4419
517	1170	CB5.1	38.3187	-76.2922	SALINITY	6	369	1984-07-10	2023-12-12	39.4493	-0.0271876	-0.017688	-0.0371834	13.806
518	1170	CB5.1	38.3187	-76.2922	SALINITY	6.1	110	1985-01-09	1990-06-20	5.44658	-0.25665	-0.209547	-0.4938	15.7196
519	1170	CB5.1	38.3187	-76.2922	SALINITY	7	646	1984-07-10	2023-12-12	39.4493	-0.0338171	-0.0170865	-0.0341924	15.0174
520	1170	CB5.1	38.3187	-76.2922	SALINITY	8	377	1984-07-10	2023-12-12	39.4493	-0.0114343	-0.00245407	-0.024216	14.5925
521	1170	CB5.1	38.3187	-76.2922	SALINITY	9	698	1984-07-10	2023-12-12	39.4493	-0.00814943	-0.0022458	-0.0191439	15.6355
522	1170	CB5.1	38.3187	-76.2922	SALINITY	9.1	109	1985-02-20	1990-06-20	5.33151	-0.47803	-0.325401	-0.582504	17.0914
523	1171	CB5.1W	38.3252	-76.3757	SALINITY	0.3	19	1985-02-20	1985-12-16	0.819178	6.76285	7.9216	3.91428	11.1246
524	1171	CB5.1W	38.3252	-76.3757	SALINITY	0.5	632	1985-01-09	2023-12-20	38.9699	-0.016827	-0.00277979	-0.0243735	13.3382
525	1171	CB5.1W	38.3252	-76.3757	SALINITY	1	238	1994-02-25	2023-12-20	29.8356	0.0503141	0.0818839	0.0238069	11.9702
526	1171	CB5.1W	38.3252	-76.3757	SALINITY	2	244	1994-02-25	2023-12-20	29.8356	0.0531448	0.0879782	0.0325068	12.0066
527	1171	CB5.1W	38.3252	-76.3757	SALINITY	3	651	1985-01-09	2023-12-20	38.9699	-0.0186862	-0.0072596	-0.0266255	13.5732
528	1171	CB5.1W	38.3252	-76.3757	SALINITY	6	538	1990-07-12	2023-12-20	33.463	0.00132921	0.0208242	-0.0061858	13.1239
529	1171	CB5.1W	38.3252	-76.3757	SALINITY	6.1	113	1985-01-09	1990-06-20	5.44658	-0.210249	-0.129909	-0.403283	15.3145
530	1171	CB5.1W	38.3252	-76.3757	SALINITY	8	521	1985-01-09	2023-12-20	38.9699	-0.0195954	0.00677383	-0.0186778	14.1471
531	1171	CB5.1W	38.3252	-76.3757	SALINITY	8.2	3	1987-01-19	1989-05-08	2.30137	1.08819	1.44623	0.319819	14.3078
532	1171	CB5.1W	38.3252	-76.3757	SALINITY	8.3	4	1987-06-22	2019-11-07	32.4	0.0220679	0.0441358	0.0441358	16.0709
533	1171	CB5.1W	38.3252	-76.3757	SALINITY	8.5	51	1985-05-20	1997-02-24	11.7753	-0.699039	-0.654245	-1.181	17.1613
534	1171	CB5.1W	38.3252	-76.3757	SALINITY	8.6	3	1988-07-11	1988-08-15	0.0958904	4.08452	6.53524	2.45071	-0.479286
535	1171	CB5.1W	38.3252	-76.3757	SALINITY	9	46	1985-12-16	2023-11-20	37.9534	0.0193787	0.0522263	-0.0155477	15.2101
536	1171	CB5.1W	38.3252	-76.3757	SALINITY	9.1	12	1985-02-20	1988-12-12	3.81096	0.762039	1.01458	0.187331	13.9006
537	1172	CB5.2	38.1371	-76.2279	SALINITY	0.5	661	1984-07-10	2023-12-12	39.4493	-0.0302713	-0.0165129	-0.0332979	14.1692
538	1172	CB5.2	38.1371	-76.2279	SALINITY	1	659	1984-07-10	2023-12-12	39.4493	-0.0281469	-0.0156119	-0.0324578	14.1323
539	1172	CB5.2	38.1371	-76.2279	SALINITY	10	422	1984-07-10	2023-12-12	39.4493	-0.0188939	-0.00805266	-0.0293294	15.7
540	1172	CB5.2	38.1371	-76.2279	SALINITY	11	644	1984-07-10	2023-12-12	39.4493	-0.0305094	-0.0180447	-0.0352951	16.6672
541	1172	CB5.2	38.1371	-76.2279	SALINITY	12	459	1984-07-10	2023-11-15	39.3753	-0.0337951	-0.0236439	-0.043896	17.2637
542	1172	CB5.2	38.1371	-76.2279	SALINITY	13	647	1984-07-10	2023-12-12	39.4493	-0.0236371	-0.013439	-0.0296479	17.8679
543	1172	CB5.2	38.1371	-76.2279	SALINITY	14	443	1984-07-10	2023-12-12	39.4493	-0.0264075	-0.0145482	-0.035292	18.3922
544	1172	CB5.2	38.1371	-76.2279	SALINITY	15	659	1984-07-10	2023-12-12	39.4493	-0.0193677	-0.0149588	-0.0298888	18.8476
545	1172	CB5.2	38.1371	-76.2279	SALINITY	16	383	1984-07-10	2023-12-12	39.4493	-0.00848558	0.00268525	-0.0174143	18.6771
546	1172	CB5.2	38.1371	-76.2279	SALINITY	17	641	1984-07-10	2023-12-12	39.4493	-0.0110056	-0.0065923	-0.0221899	19.2769
547	1172	CB5.2	38.1371	-76.2279	SALINITY	18	299	1984-07-10	2023-12-12	39.4493	-0.0125336	-0.000316584	-0.0216992	19.1239
548	1172	CB5.2	38.1371	-76.2279	SALINITY	19	631	1984-07-10	2023-12-12	39.4493	-0.0106242	-0.00619352	-0.0217155	19.7048
549	1172	CB5.2	38.1371	-76.2279	SALINITY	2	458	1984-07-10	2023-12-12	39.4493	0.0302299	0.0413596	0.015592	12.9515
550	1172	CB5.2	38.1371	-76.2279	SALINITY	20	178	1984-07-24	2023-12-12	39.411	0.0266061	0.0378229	0.00588209	18.7374
551	1172	CB5.2	38.1371	-76.2279	SALINITY	21	658	1984-07-10	2023-12-12	39.4493	-0.0138202	-0.00852127	-0.0228841	20.0656
552	1172	CB5.2	38.1371	-76.2279	SALINITY	22	106	1985-11-12	2023-12-12	38.1068	0.00217521	0.0332514	-0.0103464	19.7385
553	1172	CB5.2	38.1371	-76.2279	SALINITY	23	623	1985-11-12	2023-12-12	38.1068	-0.0129485	-0.00377013	-0.0189082	20.22
554	1172	CB5.2	38.1371	-76.2279	SALINITY	24	89	1984-07-10	2023-12-12	39.4493	-0.0604858	-0.0419974	-0.083881	20.976
555	1172	CB5.2	38.1371	-76.2279	SALINITY	25	621	1985-04-08	2023-12-12	38.7041	-0.00965505	3.71147e-05	-0.0149979	20.3358
556	1172	CB5.2	38.1371	-76.2279	SALINITY	26	37	1985-04-08	2023-08-28	38.4137	-0.0274778	0.00218667	-0.0690296	20.069
557	1172	CB5.2	38.1371	-76.2279	SALINITY	27	651	1984-07-10	2023-12-12	39.4493	-0.00926463	-0.00241711	-0.0169038	20.4355
558	1172	CB5.2	38.1371	-76.2279	SALINITY	28	69	1984-07-24	2023-08-28	39.1205	-0.065066	-0.0445771	-0.109993	21.3653
559	1172	CB5.2	38.1371	-76.2279	SALINITY	29	574	1984-07-10	2023-12-12	39.4493	0	0.00882572	-0.0066921	20.3708
560	1172	CB5.2	38.1371	-76.2279	SALINITY	29.5	3	1984-08-29	1985-03-04	0.512329	-9.16531	-8.66108	-9.2291	24.4639
561	1172	CB5.2	38.1371	-76.2279	SALINITY	3	659	1984-07-10	2023-12-12	39.4493	-0.0322649	-0.0191506	-0.0358726	14.4368
562	1172	CB5.2	38.1371	-76.2279	SALINITY	30	280	1984-10-08	2023-12-12	39.2027	0.00486457	0.0178562	-0.00348813	19.9588
563	1172	CB5.2	38.1371	-76.2279	SALINITY	30.5	3	1985-04-08	2005-01-11	19.7753	-0.194955	0.178076	-0.511082	16.8438
564	1172	CB5.2	38.1371	-76.2279	SALINITY	31	61	1986-04-07	2023-03-13	36.9562	-0.0108305	0.000919153	-0.045773	20.0865
565	1172	CB5.2	38.1371	-76.2279	SALINITY	4	145	1984-07-10	2023-12-12	39.4493	0.0229054	0.0492538	0.00524354	12.4775
566	1172	CB5.2	38.1371	-76.2279	SALINITY	5	627	1985-04-22	2023-12-12	38.6658	-0.0215226	-0.0115628	-0.0292945	14.3926
567	1172	CB5.2	38.1371	-76.2279	SALINITY	6	254	1984-07-10	2023-12-12	39.4493	0	0.0113758	-0.0198413	12.8977
568	1172	CB5.2	38.1371	-76.2279	SALINITY	7	637	1984-08-06	2023-12-12	39.3753	-0.0242888	-0.0104944	-0.0278026	14.8132
569	1172	CB5.2	38.1371	-76.2279	SALINITY	8	346	1984-08-06	2023-12-12	39.3753	0.0176135	0.0213802	-0.00113004	13.677
570	1172	CB5.2	38.1371	-76.2279	SALINITY	9	657	1984-07-24	2023-12-12	39.411	-0.0303784	-0.0194406	-0.0346442	15.7691
571	1173	CB5.3	37.9101	-76.1714	SALINITY	0.5	635	1984-07-10	2023-12-12	39.4493	-0.0239168	-0.0158964	-0.0325748	14.5441
572	1173	CB5.3	37.9101	-76.1714	SALINITY	1	618	1984-07-10	2023-12-12	39.4493	-0.0275238	-0.020014	-0.0367038	14.6917
573	1173	CB5.3	37.9101	-76.1714	SALINITY	10	489	1984-07-10	2023-12-12	39.4493	-0.0496588	-0.0334115	-0.0534953	18.0751
574	1173	CB5.3	37.9101	-76.1714	SALINITY	11	613	1984-07-10	2023-12-12	39.4493	-0.0421239	-0.032976	-0.0495148	19.2722
575	1173	CB5.3	37.9101	-76.1714	SALINITY	12	470	1984-07-10	2023-12-12	39.4493	-0.038041	-0.022701	-0.0427258	19.453
576	1173	CB5.3	37.9101	-76.1714	SALINITY	13	607	1984-07-10	2023-12-12	39.4493	-0.0376574	-0.0259307	-0.0423594	20.1258
577	1173	CB5.3	37.9101	-76.1714	SALINITY	14	340	1984-07-10	2023-12-12	39.4493	0.0147799	0.025658	0.00474974	19.0505
578	1173	CB5.3	37.9101	-76.1714	SALINITY	15	619	1984-07-10	2023-12-12	39.4493	-0.0154226	-0.011615	-0.0272749	20.084
579	1173	CB5.3	37.9101	-76.1714	SALINITY	16	220	1984-07-10	2023-12-12	39.4493	0.0389136	0.0430084	0.0177978	19.0918
580	1173	CB5.3	37.9101	-76.1714	SALINITY	17	595	1984-07-10	2023-12-12	39.4493	-0.0103117	-0.00578434	-0.0230941	20.4125
581	1173	CB5.3	37.9101	-76.1714	SALINITY	18	158	1984-07-10	2023-11-15	39.3753	-0.00733143	0.00952766	-0.0187857	20.0424
582	1173	CB5.3	37.9101	-76.1714	SALINITY	19	588	1984-07-10	2023-12-12	39.4493	-0.00915941	-0.00239746	-0.019446	20.6286
583	1173	CB5.3	37.9101	-76.1714	SALINITY	2	428	1984-07-10	2023-12-12	39.4493	0.0361141	0.0437631	0.0187676	13.021
584	1173	CB5.3	37.9101	-76.1714	SALINITY	20	79	1984-07-10	2023-06-26	38.9863	0.0233121	0.0422411	-0.0109764	18.7204
585	1173	CB5.3	37.9101	-76.1714	SALINITY	21	617	1984-07-10	2023-12-12	39.4493	-0.00794832	-0.00515718	-0.0206304	20.8636
586	1173	CB5.3	37.9101	-76.1714	SALINITY	22	46	1984-07-10	2023-04-10	38.7753	-0.0130327	0.0233003	-0.0629286	19.8028
587	1173	CB5.3	37.9101	-76.1714	SALINITY	23	586	1984-07-10	2023-12-12	39.4493	-0.0114918	-0.00395195	-0.0203382	21.0326
588	1173	CB5.3	37.9101	-76.1714	SALINITY	24	89	1984-07-24	2023-04-10	38.737	-0.0882295	-0.0606211	-0.114901	21.188
589	1173	CB5.3	37.9101	-76.1714	SALINITY	25	556	1984-08-06	2023-12-12	39.3753	-0.0170059	-0.00790326	-0.024225	21.1898
590	1173	CB5.3	37.9101	-76.1714	SALINITY	25.5	3	1985-03-04	1988-04-25	3.14521	25.1007	25.8934	-0.105901	4.88481
591	1173	CB5.3	37.9101	-76.1714	SALINITY	26	300	1985-02-11	2023-04-10	38.1836	-0.0449158	-0.0280683	-0.0552456	21.4575
592	1173	CB5.3	37.9101	-76.1714	SALINITY	27	56	1985-01-14	2019-11-14	34.8548	-0.0218519	0.016755	-0.0521092	21.1575
593	1173	CB5.3	37.9101	-76.1714	SALINITY	28	7	1986-04-21	2019-11-14	33.589	-0.306938	-0.0745027	-0.350702	24.682
594	1173	CB5.3	37.9101	-76.1714	SALINITY	29	3	1987-04-06	1995-06-19	8.20822	-0.110606	0.38402	-0.417874	23.813
595	1173	CB5.3	37.9101	-76.1714	SALINITY	3	619	1984-07-10	2023-12-12	39.4493	-0.0329076	-0.0232796	-0.0391802	14.8412
596	1173	CB5.3	37.9101	-76.1714	SALINITY	4	202	1984-07-10	2023-12-12	39.4493	0.0310313	0.0445381	0.00960483	13.4572
597	1173	CB5.3	37.9101	-76.1714	SALINITY	5	592	1984-07-10	2023-12-12	39.4493	-0.0280179	-0.0200348	-0.0370689	14.9996
598	1173	CB5.3	37.9101	-76.1714	SALINITY	6	344	1984-07-10	2023-12-12	39.4493	-0.0181689	-0.00368431	-0.0267378	14.6186
599	1173	CB5.3	37.9101	-76.1714	SALINITY	7	603	1984-07-10	2023-12-12	39.4493	-0.0365779	-0.0251597	-0.0410246	15.7194
600	1173	CB5.3	37.9101	-76.1714	SALINITY	8	439	1984-07-10	2023-12-12	39.4493	-0.0350941	-0.0168286	-0.0377671	15.9014
601	1173	CB5.3	37.9101	-76.1714	SALINITY	9	620	1984-07-10	2023-12-12	39.4493	-0.0342001	-0.0254043	-0.0401554	16.9698
602	1174	CB5.4	37.8001	-76.1747	SALINITY	0	21	1988-06-07	1992-03-17	3.77808	0.88007	3.32579	-0.13811	13.7213
603	1174	CB5.4	37.8001	-76.1747	SALINITY	1	580	1984-07-12	2024-02-20	39.6356	-0.0263999	-0.0181801	-0.0345057	15.4515
604	1174	CB5.4	37.8001	-76.1747	SALINITY	10	534	1984-06-29	2024-02-20	39.6712	-0.00552685	0.00611634	-0.009618	18.2326
605	1174	CB5.4	37.8001	-76.1747	SALINITY	11	570	1984-07-25	2024-02-20	39.6	0.00161891	0.0052241	-0.0101589	18.7068
606	1174	CB5.4	37.8001	-76.1747	SALINITY	12	535	1984-06-29	2024-02-20	39.6712	-0.000973645	0.0056511	-0.00923656	19.1244
607	1174	CB5.4	37.8001	-76.1747	SALINITY	13	570	1984-07-25	2024-02-20	39.6	0.0045051	0.00770328	-0.00710737	19.5166
608	1174	CB5.4	37.8001	-76.1747	SALINITY	14	534	1984-06-29	2024-02-20	39.6712	0.00160493	0.00821116	-0.00690298	19.7764
609	1174	CB5.4	37.8001	-76.1747	SALINITY	15	568	1984-07-25	2024-02-20	39.6	0.00255102	0.00723811	-0.00715467	20.1497
610	1174	CB5.4	37.8001	-76.1747	SALINITY	16	268	1984-06-29	2023-09-12	39.2301	0.0342234	0.0401702	0.0227813	20.3431
611	1174	CB5.4	37.8001	-76.1747	SALINITY	17	565	1984-07-25	2024-02-20	39.6	0.00855058	0.0125133	-0.00212965	20.4821
612	1174	CB5.4	37.8001	-76.1747	SALINITY	18	267	1984-06-29	2023-09-12	39.2301	0.0352148	0.0403924	0.0232566	20.7715
613	1174	CB5.4	37.8001	-76.1747	SALINITY	19	566	1984-07-25	2024-02-20	39.6	0.00567621	0.0115033	-0.00297403	20.8134
614	1174	CB5.4	37.8001	-76.1747	SALINITY	2	535	1984-06-29	2024-02-20	39.6712	-0.0173171	-0.00876858	-0.0264704	15.4147
615	1174	CB5.4	37.8001	-76.1747	SALINITY	20	266	1984-06-29	2023-09-12	39.2301	0.0331699	0.0412261	0.0238407	21.0638
616	1174	CB5.4	37.8001	-76.1747	SALINITY	21	565	1984-07-25	2024-02-20	39.6	0.0024285	0.00866066	-0.00584508	21.1186
617	1174	CB5.4	37.8001	-76.1747	SALINITY	22	268	1984-06-29	2023-09-12	39.2301	0.0297292	0.0401357	0.0226934	21.403
618	1174	CB5.4	37.8001	-76.1747	SALINITY	23	565	1984-07-25	2024-02-20	39.6	0.00344401	0.0105745	-0.00402602	21.2629
619	1174	CB5.4	37.8001	-76.1747	SALINITY	24	270	1984-06-29	2023-09-12	39.2301	0.0322406	0.0431375	0.0260905	21.4003
620	1174	CB5.4	37.8001	-76.1747	SALINITY	25	557	1984-07-25	2024-02-20	39.6	0.00374726	0.0104999	-0.00396712	21.4673
621	1174	CB5.4	37.8001	-76.1747	SALINITY	26	271	1984-06-29	2023-09-12	39.2301	0.0322136	0.0412185	0.0237226	21.5006
622	1174	CB5.4	37.8001	-76.1747	SALINITY	27	542	1984-08-06	2024-02-20	39.5671	0.00243155	0.00838565	-0.00617636	21.5656
623	1174	CB5.4	37.8001	-76.1747	SALINITY	28	269	1984-06-29	2023-09-12	39.2301	0.0261872	0.0361778	0.0190592	21.7341
624	1174	CB5.4	37.8001	-76.1747	SALINITY	29	519	1984-08-06	2024-02-20	39.5671	0.00527607	0.0101632	-0.00418192	21.6268
625	1174	CB5.4	37.8001	-76.1747	SALINITY	3	568	1984-07-25	2024-02-20	39.6	0.0670094	0.0769508	0.0582962	13.2686
626	1174	CB5.4	37.8001	-76.1747	SALINITY	30	288	1984-06-29	2023-09-12	39.2301	0.0201698	0.03118	0.0149585	21.746
627	1174	CB5.4	37.8001	-76.1747	SALINITY	31	441	1984-08-06	2024-02-20	39.5671	0.00788399	0.0146457	-0.000782238	21.5052
628	1174	CB5.4	37.8001	-76.1747	SALINITY	32	182	1984-06-29	2024-02-20	39.6712	-0.0330001	-0.0182604	-0.0462551	22.5039
629	1174	CB5.4	37.8001	-76.1747	SALINITY	33	97	1984-09-19	2023-04-24	38.6192	-0.0069697	0.00687558	-0.0376777	22.1761
630	1174	CB5.4	37.8001	-76.1747	SALINITY	34	8	1984-06-29	1989-09-11	5.20548	0.862251	3.62798	0.653654	21.2916
631	1174	CB5.4	37.8001	-76.1747	SALINITY	4	533	1984-06-29	2024-02-20	39.6712	-0.0169879	-0.00963058	-0.0270975	15.6901
632	1174	CB5.4	37.8001	-76.1747	SALINITY	5	570	1984-07-25	2024-02-20	39.6	-0.0247698	-0.0144608	-0.0298423	16.2616
633	1174	CB5.4	37.8001	-76.1747	SALINITY	6	535	1984-06-29	2024-02-20	39.6712	-0.0153785	-0.0044065	-0.0202319	16.6142
634	1174	CB5.4	37.8001	-76.1747	SALINITY	7	569	1984-07-25	2024-02-20	39.6	-0.0157801	-0.0076984	-0.0215971	17.0341
635	1174	CB5.4	37.8001	-76.1747	SALINITY	8	532	1984-06-29	2024-02-20	39.6712	-0.0102412	0.000845909	-0.0146013	17.4231
636	1174	CB5.4	37.8001	-76.1747	SALINITY	9	570	1984-07-25	2024-02-20	39.6	-0.00633445	0.000732596	-0.0138105	17.7513
637	1175	CB5.4W	37.8135	-76.2947	SALINITY	0	26	1988-06-07	1992-03-17	3.77808	-4.00011	-0.523662	-4.53287	36.7512
638	1175	CB5.4W	37.8135	-76.2947	SALINITY	1	555	1984-07-12	2024-02-20	39.6356	-0.0275076	-0.0187416	-0.0345597	15.1626
639	1175	CB5.4W	37.8135	-76.2947	SALINITY	2	522	1984-06-29	2024-02-20	39.6712	-0.0201137	-0.0124503	-0.03006	15.0296
640	1175	CB5.4W	37.8135	-76.2947	SALINITY	3	558	1984-07-12	2024-02-20	39.6356	0.0685862	0.0750971	0.0565502	12.8455
641	1175	CB5.4W	37.8135	-76.2947	SALINITY	4	488	1984-06-29	2024-02-20	39.6712	-0.0214199	-0.0120609	-0.0297849	15.538
642	1175	CB5.4W	37.8135	-76.2947	SALINITY	5	98	1984-07-12	2020-07-17	36.0384	-0.0584208	-0.0413726	-0.103797	16.563
643	1176	CB5.5	37.6918	-76.1897	SALINITY	0	26	1988-06-07	1992-02-10	3.67945	-0.993334	0.407645	-3.41675	22.787
644	1176	CB5.5	37.6918	-76.1897	SALINITY	1	589	1984-07-12	2024-02-20	39.6356	-0.0126102	-0.00438085	-0.0203851	16.0981
645	1176	CB5.5	37.6918	-76.1897	SALINITY	10	542	1984-06-29	2024-02-20	39.6712	-0.00529236	0.00690928	-0.00969909	18.9551
646	1176	CB5.5	37.6918	-76.1897	SALINITY	11	582	1984-07-12	2024-02-20	39.6356	-0.00286551	0.00476744	-0.0109502	19.6153
647	1176	CB5.5	37.6918	-76.1897	SALINITY	12	540	1984-06-29	2024-02-20	39.6712	0.00100174	0.00981575	-0.00688663	19.901
648	1176	CB5.5	37.6918	-76.1897	SALINITY	13	582	1984-07-12	2024-02-20	39.6356	0.00849802	0.0130378	-0.00218844	20.2941
649	1176	CB5.5	37.6918	-76.1897	SALINITY	14	537	1984-06-29	2024-02-20	39.6712	0.0131304	0.0200764	0.00475351	20.5201
650	1176	CB5.5	37.6918	-76.1897	SALINITY	15	496	1984-07-12	2024-02-20	39.6356	0.0180997	0.0232339	0.00674139	20.7901
651	1176	CB5.5	37.6918	-76.1897	SALINITY	16	239	1984-06-29	2023-08-17	39.1589	0.0100913	0.026537	-0.00122042	20.9983
652	1176	CB5.5	37.6918	-76.1897	SALINITY	17	244	1984-06-29	2019-02-14	34.6521	-0.00528613	0.0119291	-0.0271296	21.367
653	1176	CB5.5	37.6918	-76.1897	SALINITY	18	124	1984-09-19	2018-01-18	33.3534	0.0311211	0.113296	0.0105904	21.4439
654	1176	CB5.5	37.6918	-76.1897	SALINITY	19	134	1984-08-30	2013-10-22	29.1644	-0.00508664	0.0176149	-0.0537959	21.4195
655	1176	CB5.5	37.6918	-76.1897	SALINITY	2	541	1984-06-29	2024-02-20	39.6712	-0.00518126	0.00285675	-0.0150542	15.9915
656	1176	CB5.5	37.6918	-76.1897	SALINITY	20	45	1984-11-26	2007-01-11	22.1397	-0.0253258	0.0284804	-0.122142	22.0594
657	1176	CB5.5	37.6918	-76.1897	SALINITY	21	28	1984-08-30	2006-09-19	22.0685	0.157553	0.205926	-0.00030759	19.9447
658	1176	CB5.5	37.6918	-76.1897	SALINITY	3	581	1984-07-12	2024-02-20	39.6356	0.0789183	0.08957	0.0711552	13.9036
659	1176	CB5.5	37.6918	-76.1897	SALINITY	4	545	1984-06-29	2024-02-20	39.6712	-0.0117025	-0.00116632	-0.0177542	16.4879
660	1176	CB5.5	37.6918	-76.1897	SALINITY	5	581	1984-07-12	2024-02-20	39.6356	-0.0150193	-0.00711599	-0.0221398	17.005
661	1176	CB5.5	37.6918	-76.1897	SALINITY	6	543	1984-06-29	2024-02-20	39.6712	-0.0107657	-0.0016098	-0.017623	17.3292
662	1176	CB5.5	37.6918	-76.1897	SALINITY	7	581	1984-07-12	2024-02-20	39.6356	-0.00976427	-0.00277707	-0.0171593	17.7005
663	1176	CB5.5	37.6918	-76.1897	SALINITY	8	543	1984-06-29	2024-02-20	39.6712	-0.00134912	0.00725007	-0.00872533	17.9098
664	1176	CB5.5	37.6918	-76.1897	SALINITY	9	581	1984-07-12	2024-02-20	39.6356	-0.0054387	0.0022355	-0.0136293	18.4708
665	1177	CB6.1	37.5885	-76.1622	SALINITY	0	24	1988-06-07	1992-03-17	3.77808	0.272743	0.656502	-2.19915	18.0828
666	1177	CB6.1	37.5885	-76.1622	SALINITY	1	599	1984-07-12	2024-02-20	39.6356	-0.0119523	-0.00541015	-0.0211654	16.6187
667	1177	CB6.1	37.5885	-76.1622	SALINITY	10	556	1984-06-27	2024-02-20	39.6767	0.0028767	0.0085753	-0.00717456	21.0336
668	1177	CB6.1	37.5885	-76.1622	SALINITY	11	606	1984-07-12	2024-02-20	39.6356	-0.0039842	0.00399107	-0.00923959	21.7389
669	1177	CB6.1	37.5885	-76.1622	SALINITY	12	322	1984-06-27	2024-02-20	39.6767	-0.012979	-0.00660017	-0.0303115	21.9841
670	1177	CB6.1	37.5885	-76.1622	SALINITY	13	45	1984-07-12	2013-09-19	29.2082	-0.00221116	0.0668041	-0.0952499	22.1794
671	1177	CB6.1	37.5885	-76.1622	SALINITY	2	556	1984-06-27	2024-02-20	39.6767	-0.00448455	0.00279104	-0.0141996	16.5639
672	1177	CB6.1	37.5885	-76.1622	SALINITY	3	593	1984-07-12	2024-02-20	39.6356	0.0842256	0.0900251	0.0724402	14.3162
673	1177	CB6.1	37.5885	-76.1622	SALINITY	4	556	1984-06-27	2024-02-20	39.6767	-0.00564096	0.00291367	-0.0131646	16.9814
674	1177	CB6.1	37.5885	-76.1622	SALINITY	5	589	1984-07-12	2024-02-20	39.6356	-0.0157497	-0.00747265	-0.0227607	17.4393
675	1177	CB6.1	37.5885	-76.1622	SALINITY	6	554	1984-06-27	2024-02-20	39.6767	-0.0113147	0.00023518	-0.0168888	17.6789
676	1177	CB6.1	37.5885	-76.1622	SALINITY	7	593	1984-07-12	2024-02-20	39.6356	-0.0154118	-0.00568791	-0.0218896	18.6963
677	1177	CB6.1	37.5885	-76.1622	SALINITY	8	560	1984-06-27	2024-02-20	39.6767	-0.00965406	0.00270756	-0.0142288	19.401
678	1177	CB6.1	37.5885	-76.1622	SALINITY	9	593	1984-07-12	2024-02-20	39.6356	-0.0107008	-0.00402159	-0.0195671	20.5366
679	1178	CB6.2	37.4868	-76.1563	SALINITY	0	25	1988-06-08	1992-03-18	3.77808	-0.94019	0.641772	-2.81121	23.0114
680	1178	CB6.2	37.4868	-76.1563	SALINITY	1	594	1984-07-11	2024-02-21	39.6411	-0.0158133	-0.0105175	-0.0263348	17.4146
681	1178	CB6.2	37.4868	-76.1563	SALINITY	10	330	1984-06-27	2024-02-21	39.6795	-0.0251305	-0.0187734	-0.0419885	22.5994
682	1178	CB6.2	37.4868	-76.1563	SALINITY	11	46	1984-08-07	2020-02-18	35.5562	-0.117153	-0.0505345	-0.261489	23.4177
683	1178	CB6.2	37.4868	-76.1563	SALINITY	2	551	1984-06-27	2024-02-21	39.6795	-0.00976764	-0.00410537	-0.0212523	17.397
684	1178	CB6.2	37.4868	-76.1563	SALINITY	3	588	1984-07-11	2024-02-21	39.6411	0.0772492	0.08378	0.0653778	15.0171
685	1178	CB6.2	37.4868	-76.1563	SALINITY	4	553	1984-06-27	2024-02-21	39.6795	-0.0167821	-0.00764581	-0.0247429	17.7588
686	1178	CB6.2	37.4868	-76.1563	SALINITY	5	586	1984-07-11	2024-02-21	39.6411	-0.0354891	-0.0237787	-0.0397812	18.4408
687	1178	CB6.2	37.4868	-76.1563	SALINITY	6	554	1984-06-27	2024-02-21	39.6795	-0.0290658	-0.0151524	-0.0334144	19.1048
688	1178	CB6.2	37.4868	-76.1563	SALINITY	7	588	1984-07-11	2024-02-21	39.6411	-0.0246076	-0.016328	-0.0341575	20.5962
689	1178	CB6.2	37.4868	-76.1563	SALINITY	8	554	1984-06-27	2024-02-21	39.6795	-0.0183677	-0.00570806	-0.0241405	21.3547
690	1178	CB6.2	37.4868	-76.1563	SALINITY	9	610	1984-07-11	2024-02-21	39.6411	-0.0134555	-0.00413347	-0.0189394	21.9495
691	1179	CB6.3	37.4115	-76.1597	SALINITY	0	25	1988-06-08	1992-03-18	3.77808	-2.16007	-0.750188	-4.7047	31.2532
692	1179	CB6.3	37.4115	-76.1597	SALINITY	1	601	1984-07-11	2024-02-21	39.6411	-0.0218093	-0.0114679	-0.0272692	18.0384
693	1179	CB6.3	37.4115	-76.1597	SALINITY	10	455	1984-06-27	2024-01-18	39.5863	0.0142981	0.0164432	0.00127096	21.9468
694	1179	CB6.3	37.4115	-76.1597	SALINITY	11	348	1984-08-29	2024-01-18	39.4137	0.00796858	0.00826454	-0.0142313	22.2431
695	1179	CB6.3	37.4115	-76.1597	SALINITY	12	142	1984-07-11	2021-02-09	36.6082	-0.0523467	-0.0409636	-0.0995653	22.5406
696	1179	CB6.3	37.4115	-76.1597	SALINITY	13	40	1984-08-29	1998-08-06	13.9452	-0.441734	-0.301699	-0.629297	24.9057
697	1179	CB6.3	37.4115	-76.1597	SALINITY	14	6	1987-09-03	1998-03-23	10.5589	-0.14958	-0.129991	-0.228498	23.8341
698	1179	CB6.3	37.4115	-76.1597	SALINITY	2	551	1984-06-27	2024-02-21	39.6795	-0.011517	-0.00232867	-0.0199473	18.0087
699	1179	CB6.3	37.4115	-76.1597	SALINITY	3	589	1984-07-24	2024-02-21	39.6055	0.0813947	0.0888288	0.0690878	15.7615
700	1179	CB6.3	37.4115	-76.1597	SALINITY	4	559	1984-06-27	2024-02-21	39.6795	-0.0181137	-0.00727508	-0.0244998	18.5584
701	1179	CB6.3	37.4115	-76.1597	SALINITY	5	590	1984-07-24	2024-02-21	39.6055	-0.026994	-0.0166335	-0.0325299	19.6884
702	1179	CB6.3	37.4115	-76.1597	SALINITY	6	554	1984-06-27	2024-02-21	39.6795	-0.0233132	-0.00866444	-0.024544	20.2655
703	1179	CB6.3	37.4115	-76.1597	SALINITY	7	589	1984-07-24	2024-02-21	39.6055	-0.012337	-0.00466237	-0.0196674	21.0204
704	1179	CB6.3	37.4115	-76.1597	SALINITY	8	557	1984-06-27	2024-02-21	39.6795	-0.00371091	0.00368303	-0.01188	21.4217
705	1179	CB6.3	37.4115	-76.1597	SALINITY	9	552	1984-07-24	2024-02-21	39.6055	0.0077006	0.0114125	-0.00271832	21.7984
706	1180	CB6.4	37.2365	-76.208	SALINITY	1	622	1984-06-27	2024-02-20	39.6767	-0.0161318	-0.00293979	-0.0193847	19.8012
707	1180	CB6.4	37.2365	-76.208	SALINITY	10	134	1984-08-27	2024-02-20	39.5096	0.0203445	0.0387904	-0.0135931	24.0824
708	1180	CB6.4	37.2365	-76.208	SALINITY	10.5	7	1987-11-16	1992-04-27	4.44932	-0.787742	0.9704	-1.2292	26.9078
709	1180	CB6.4	37.2365	-76.208	SALINITY	11	20	1984-10-08	1997-01-14	12.2767	0.0308253	0.193958	-0.22803	23.129
710	1180	CB6.4	37.2365	-76.208	SALINITY	12	3	1987-05-18	1992-11-17	5.50685	-0.317428	0.290225	-0.44422	27.5638
711	1180	CB6.4	37.2365	-76.208	SALINITY	2	556	1986-10-28	2024-02-20	37.3397	0.00102225	0.00710018	-0.0118008	19.7672
712	1180	CB6.4	37.2365	-76.208	SALINITY	3	599	1984-08-07	2024-02-20	39.5644	0.021585	0.0333956	0.0162329	19.5182
713	1180	CB6.4	37.2365	-76.208	SALINITY	4	556	1986-10-28	2024-02-20	37.3397	-0.00425564	0.00368925	-0.0130365	20.7021
714	1180	CB6.4	37.2365	-76.208	SALINITY	5	600	1984-08-07	2024-02-20	39.5644	-0.0173164	-0.0088236	-0.0239466	21.5394
715	1180	CB6.4	37.2365	-76.208	SALINITY	6	557	1986-10-28	2024-02-20	37.3397	-0.0107982	0.000898729	-0.0169622	21.8852
716	1180	CB6.4	37.2365	-76.208	SALINITY	7	599	1984-08-07	2024-02-20	39.5644	-0.0173504	-0.0111379	-0.0268708	22.7889
717	1180	CB6.4	37.2365	-76.208	SALINITY	7.5	3	1991-05-21	1992-08-24	1.26301	-5.81527	4.22986	-6.64058	72.1205
718	1180	CB6.4	37.2365	-76.208	SALINITY	8	562	1986-04-28	2024-02-20	37.8411	-0.0039811	0.00305547	-0.0148873	23.1976
719	1180	CB6.4	37.2365	-76.208	SALINITY	8.5	10	1986-06-10	1992-07-06	6.07671	0.920168	1.89165	0.271512	16.9235
720	1180	CB6.4	37.2365	-76.208	SALINITY	9	422	1984-08-07	2024-02-20	39.5644	0.00510445	0.0103657	-0.00937396	24.3091
721	1180	CB6.4	37.2365	-76.208	SALINITY	9.5	10	1986-12-08	1991-02-13	4.1863	-1.16489	-0.226284	-2.72822	27.6404
722	1180	CB6.4	37.2365	-76.208	SALINITY	9.7	3	1984-06-27	1986-09-23	2.2411	10.1307	10.4513	0.366625	25.4784
723	1181	CB7.1	37.6835	-75.9897	SALINITY	0	24	1988-06-07	1992-03-17	3.77808	0.527615	0.816376	-1.47681	16.9062
724	1181	CB7.1	37.6835	-75.9897	SALINITY	1	566	1984-07-12	2024-02-21	39.6384	-0.0194101	-0.00792379	-0.0236458	18.2745
725	1181	CB7.1	37.6835	-75.9897	SALINITY	10	528	1984-06-29	2024-02-21	39.674	-0.0109088	-0.000485904	-0.0163825	20.2573
726	1181	CB7.1	37.6835	-75.9897	SALINITY	11	566	1984-07-12	2024-02-21	39.6384	-0.0110208	-0.00025477	-0.0149396	20.4459
727	1181	CB7.1	37.6835	-75.9897	SALINITY	12	528	1984-06-29	2024-02-21	39.674	-0.0142963	-0.00264539	-0.0186873	20.6217
728	1181	CB7.1	37.6835	-75.9897	SALINITY	13	563	1984-07-12	2024-02-21	39.6384	-0.00973339	-0.00080293	-0.0154117	20.8952
729	1181	CB7.1	37.6835	-75.9897	SALINITY	14	523	1984-06-29	2024-02-21	39.674	-0.012839	-0.000503285	-0.016479	21.0011
730	1181	CB7.1	37.6835	-75.9897	SALINITY	15	556	1984-07-12	2024-02-21	39.6384	-0.00586936	0.00421112	-0.0108105	21.1007
731	1181	CB7.1	37.6835	-75.9897	SALINITY	16	270	1984-06-29	2023-09-11	39.2274	0.0135898	0.0277226	0.00745093	21.301
732	1181	CB7.1	37.6835	-75.9897	SALINITY	17	521	1984-07-12	2024-02-21	39.6384	0.000312126	0.00713226	-0.00871046	21.3736
733	1181	CB7.1	37.6835	-75.9897	SALINITY	18	229	1984-06-29	2024-01-22	39.5918	0.0219131	0.0361257	0.00850527	21.2813
734	1181	CB7.1	37.6835	-75.9897	SALINITY	19	339	1984-07-12	2024-02-21	39.6384	0.0156115	0.0311346	0.0002326	21.2995
735	1181	CB7.1	37.6835	-75.9897	SALINITY	2	526	1984-06-29	2024-02-21	39.674	-0.0162988	-0.0044484	-0.021065	18.2823
736	1181	CB7.1	37.6835	-75.9897	SALINITY	20	181	1984-06-29	2023-08-16	39.1562	0.0465052	0.0750582	-0.000152634	21.3229
737	1181	CB7.1	37.6835	-75.9897	SALINITY	21	281	1984-07-12	2024-02-21	39.6384	0.0465198	0.052694	0.0104428	21.2846
738	1181	CB7.1	37.6835	-75.9897	SALINITY	22	168	1984-06-29	2024-02-21	39.674	0.0535647	0.0934842	0.00500771	21.3014
739	1181	CB7.1	37.6835	-75.9897	SALINITY	23	220	1984-07-25	2022-04-26	37.7781	0.0445561	0.0687972	0.0135594	21.52
740	1181	CB7.1	37.6835	-75.9897	SALINITY	24	133	1984-06-29	2004-02-19	19.6548	0.0709003	0.105736	-0.012735	21.7206
741	1181	CB7.1	37.6835	-75.9897	SALINITY	25	122	1984-07-25	2006-12-13	22.4	0.112308	0.148678	0.0577698	21.2197
742	1181	CB7.1	37.6835	-75.9897	SALINITY	26	38	1984-06-29	2001-01-12	16.5507	0.239643	0.419962	0.1782	20.7629
743	1181	CB7.1	37.6835	-75.9897	SALINITY	27	4	1984-08-30	1987-08-18	2.96712	1.78642	6.58137	1.07246	18.346
744	1181	CB7.1	37.6835	-75.9897	SALINITY	3	566	1984-07-12	2024-02-21	39.6384	0.0831586	0.0933085	0.0743071	15.9133
745	1181	CB7.1	37.6835	-75.9897	SALINITY	4	527	1984-06-29	2024-02-21	39.674	-0.015713	-0.00253918	-0.0185674	18.6103
746	1181	CB7.1	37.6835	-75.9897	SALINITY	5	566	1984-07-12	2024-02-21	39.6384	-0.0185153	-0.00664319	-0.0213946	19.1074
747	1181	CB7.1	37.6835	-75.9897	SALINITY	6	528	1984-06-29	2024-02-21	39.674	-0.0187699	-0.00459134	-0.0208206	19.2884
748	1181	CB7.1	37.6835	-75.9897	SALINITY	7	566	1984-07-12	2024-02-21	39.6384	-0.0117333	-0.00107414	-0.0159442	19.6121
749	1181	CB7.1	37.6835	-75.9897	SALINITY	8	528	1984-06-29	2024-02-21	39.674	-0.0115257	0.00116076	-0.0151658	19.8322
750	1181	CB7.1	37.6835	-75.9897	SALINITY	9	566	1984-07-12	2024-02-21	39.6384	-0.00964096	0.000194419	-0.0144537	20.0999
751	1182	CB7.1N	37.7751	-75.9747	SALINITY	0	23	1988-06-07	1992-03-17	3.77808	0.341065	1.46613	-0.788949	17.2399
752	1182	CB7.1N	37.7751	-75.9747	SALINITY	1	561	1984-07-12	2024-02-21	39.6384	-0.0300194	-0.0203483	-0.0343148	17.5236
753	1182	CB7.1N	37.7751	-75.9747	SALINITY	10	524	1984-06-29	2024-02-21	39.674	-0.0171767	-0.00413477	-0.0195976	18.4048
754	1182	CB7.1N	37.7751	-75.9747	SALINITY	11	561	1984-07-12	2024-02-21	39.6384	-0.0178376	-0.00645265	-0.0208109	18.4868
755	1182	CB7.1N	37.7751	-75.9747	SALINITY	12	523	1984-06-29	2024-02-21	39.674	-0.0170308	-0.00338415	-0.0187066	18.53
756	1182	CB7.1N	37.7751	-75.9747	SALINITY	13	556	1984-07-12	2024-02-21	39.6384	-0.0173828	-0.00651492	-0.0210853	18.6449
757	1182	CB7.1N	37.7751	-75.9747	SALINITY	14	519	1984-06-29	2024-02-21	39.674	-0.017847	-0.00478032	-0.0205231	18.7356
758	1182	CB7.1N	37.7751	-75.9747	SALINITY	15	554	1984-07-12	2024-02-21	39.6384	-0.0166769	-0.0067807	-0.0215451	18.7928
759	1182	CB7.1N	37.7751	-75.9747	SALINITY	16	264	1984-06-29	2023-09-11	39.2274	0.00177825	0.015923	-0.00684518	18.9943
760	1182	CB7.1N	37.7751	-75.9747	SALINITY	17	539	1984-07-12	2024-02-21	39.6384	-0.017923	-0.00760151	-0.0222323	19.0613
761	1182	CB7.1N	37.7751	-75.9747	SALINITY	18	266	1984-06-29	2023-09-11	39.2274	0.00179423	0.0169083	-0.00588672	19.2336
762	1182	CB7.1N	37.7751	-75.9747	SALINITY	19	518	1984-07-12	2024-02-21	39.6384	-0.0215817	-0.00972038	-0.0249151	19.2153
763	1182	CB7.1N	37.7751	-75.9747	SALINITY	2	523	1984-06-29	2024-02-21	39.674	-0.0243107	-0.0133801	-0.0279953	17.4929
764	1182	CB7.1N	37.7751	-75.9747	SALINITY	20	268	1984-06-29	2023-09-11	39.2274	-0.00641237	0.00689843	-0.0155325	19.3029
765	1182	CB7.1N	37.7751	-75.9747	SALINITY	21	483	1984-07-12	2024-02-21	39.6384	-0.024319	-0.0134859	-0.0293418	19.4389
766	1182	CB7.1N	37.7751	-75.9747	SALINITY	22	251	1984-06-29	2023-09-11	39.2274	-0.018638	0.000627059	-0.0259877	19.4707
767	1182	CB7.1N	37.7751	-75.9747	SALINITY	23	420	1984-07-12	2024-02-21	39.6384	-0.022923	-0.014969	-0.0312807	19.5204
768	1182	CB7.1N	37.7751	-75.9747	SALINITY	24	226	1984-06-29	2023-08-16	39.1562	-0.0160529	0.00267596	-0.0294752	19.4925
769	1182	CB7.1N	37.7751	-75.9747	SALINITY	25	349	1984-07-12	2024-02-21	39.6384	-0.0203421	-0.0151506	-0.0359928	19.6148
770	1182	CB7.1N	37.7751	-75.9747	SALINITY	26	199	1984-06-29	2024-02-21	39.674	-0.0143531	0.00654695	-0.0377882	19.5711
771	1182	CB7.1N	37.7751	-75.9747	SALINITY	27	284	1984-07-12	2023-07-10	39.0192	-0.0253847	-0.017908	-0.0442158	19.7591
772	1182	CB7.1N	37.7751	-75.9747	SALINITY	28	172	1984-06-29	2021-02-11	36.6466	-0.0119767	0.0216025	-0.0439498	19.6326
773	1182	CB7.1N	37.7751	-75.9747	SALINITY	29	212	1984-07-12	2022-02-07	37.6	0	0.0253494	-0.0193694	19.6788
774	1182	CB7.1N	37.7751	-75.9747	SALINITY	3	561	1984-07-12	2024-02-21	39.6384	0.0710451	0.0819367	0.0633858	15.1895
775	1182	CB7.1N	37.7751	-75.9747	SALINITY	30	135	1984-06-29	2016-05-20	31.9123	-0.0083796	0.0554614	-0.0559906	20.0464
776	1182	CB7.1N	37.7751	-75.9747	SALINITY	31	139	1984-07-12	2017-05-09	32.8466	0.00659617	0.0835253	-0.00561788	19.7315
777	1182	CB7.1N	37.7751	-75.9747	SALINITY	32	76	1984-09-24	2006-06-20	21.7507	0.154882	0.267297	0.0768548	19.4548
778	1182	CB7.1N	37.7751	-75.9747	SALINITY	33	35	1984-07-12	2007-02-28	22.6466	0.163819	0.341427	0.138268	20.142
779	1182	CB7.1N	37.7751	-75.9747	SALINITY	35	3	1985-05-06	1985-11-13	0.523288	10.2134	16.607	3.33343	9.96326
780	1182	CB7.1N	37.7751	-75.9747	SALINITY	4	524	1984-06-29	2024-02-21	39.674	-0.0245839	-0.0132134	-0.0276029	17.8437
781	1182	CB7.1N	37.7751	-75.9747	SALINITY	5	561	1984-07-12	2024-02-21	39.6384	-0.0263159	-0.0161649	-0.0296181	18.024
782	1182	CB7.1N	37.7751	-75.9747	SALINITY	6	524	1984-06-29	2024-02-21	39.674	-0.0228601	-0.010826	-0.0257002	17.9771
783	1182	CB7.1N	37.7751	-75.9747	SALINITY	7	561	1984-07-12	2024-02-21	39.6384	-0.0237623	-0.0130609	-0.0268272	18.1751
784	1182	CB7.1N	37.7751	-75.9747	SALINITY	8	524	1984-06-29	2024-02-21	39.674	-0.020543	-0.00651694	-0.0220454	18.1751
785	1182	CB7.1N	37.7751	-75.9747	SALINITY	9	560	1984-07-12	2024-02-21	39.6384	-0.0199495	-0.0089727	-0.0231362	18.3018
786	1183	CB7.1S	37.5812	-76.058	SALINITY	0	21	1988-06-07	1989-09-25	1.30137	1.5856	2.5705	-2.77404	13.8139
787	1183	CB7.1S	37.5812	-76.058	SALINITY	1	569	1984-07-12	2024-02-21	39.6384	-0.0218394	-0.00940445	-0.0266933	18.3981
788	1183	CB7.1S	37.5812	-76.058	SALINITY	10	528	1984-06-27	2024-02-21	39.6795	0	0.00845104	-0.00809215	22.3695
789	1183	CB7.1S	37.5812	-76.058	SALINITY	11	565	1984-07-12	2024-02-21	39.6384	0	0.00721272	-0.00713906	22.642
790	1183	CB7.1S	37.5812	-76.058	SALINITY	12	515	1984-06-27	2024-02-21	39.6795	-0.00024185	0.00702275	-0.00840345	22.7822
791	1183	CB7.1S	37.5812	-76.058	SALINITY	13	469	1984-07-12	2024-02-21	39.6384	0.00664535	0.0127383	-0.00193379	22.8669
792	1183	CB7.1S	37.5812	-76.058	SALINITY	14	364	1984-06-27	2024-02-21	39.6795	0.00815221	0.0173403	0.00117293	22.7489
793	1183	CB7.1S	37.5812	-76.058	SALINITY	15	329	1984-07-12	2024-02-21	39.6384	0.0057958	0.0134011	-0.00264871	22.9057
794	1183	CB7.1S	37.5812	-76.058	SALINITY	16	108	1985-04-22	2023-11-15	38.5918	0.0206722	0.0289597	-0.000843033	22.8971
795	1183	CB7.1S	37.5812	-76.058	SALINITY	17	10	1984-09-19	2014-02-18	29.4356	-0.379371	0.329851	-0.711915	23.7874
796	1183	CB7.1S	37.5812	-76.058	SALINITY	2	529	1984-06-27	2024-02-21	39.6795	-0.0224923	-0.00809972	-0.0275479	18.3636
797	1183	CB7.1S	37.5812	-76.058	SALINITY	3	569	1984-07-12	2024-02-21	39.6384	0.0850028	0.0962712	0.0755572	15.8507
798	1183	CB7.1S	37.5812	-76.058	SALINITY	4	529	1984-06-27	2024-02-21	39.6795	-0.023987	-0.00730562	-0.0253261	19.0673
799	1183	CB7.1S	37.5812	-76.058	SALINITY	5	569	1984-07-12	2024-02-21	39.6384	-0.0269	-0.0178349	-0.0331728	19.7626
800	1183	CB7.1S	37.5812	-76.058	SALINITY	6	530	1984-06-27	2024-02-21	39.6795	-0.0279139	-0.0124617	-0.0296354	20.4409
801	1183	CB7.1S	37.5812	-76.058	SALINITY	7	568	1984-07-12	2024-02-21	39.6384	-0.0202647	-0.0107582	-0.0260371	21.1704
802	1183	CB7.1S	37.5812	-76.058	SALINITY	8	529	1984-06-27	2024-02-21	39.6795	-0.0129448	-0.000951764	-0.0172095	21.6111
803	1183	CB7.1S	37.5812	-76.058	SALINITY	9	569	1984-07-12	2024-02-21	39.6384	-0.0084965	0.00119891	-0.0135134	22.2389
804	1184	CB7.2	37.4115	-76.0797	SALINITY	0	24	1988-06-08	1992-03-18	3.77808	-4.09312	-1.78979	-5.37251	40.4974
805	1184	CB7.2	37.4115	-76.0797	SALINITY	1	574	1984-07-11	2024-02-20	39.6384	-0.0242902	-0.00931793	-0.0273529	18.6451
806	1184	CB7.2	37.4115	-76.0797	SALINITY	10	538	1984-06-27	2024-02-20	39.6767	0.00717034	0.0157437	0.00117423	23.5083
807	1184	CB7.2	37.4115	-76.0797	SALINITY	11	572	1984-07-11	2024-02-20	39.6384	0.00266505	0.00961441	-0.00405575	23.8196
808	1184	CB7.2	37.4115	-76.0797	SALINITY	12	538	1984-06-27	2024-02-20	39.6767	0.00548261	0.013921	-0.000106402	23.8824
809	1184	CB7.2	37.4115	-76.0797	SALINITY	13	572	1984-07-11	2024-02-20	39.6384	0	0.00679716	-0.00589196	24.2574
810	1184	CB7.2	37.4115	-76.0797	SALINITY	14	533	1984-06-27	2024-02-20	39.6767	0.00660267	0.0149766	0.00113844	24.2085
811	1184	CB7.2	37.4115	-76.0797	SALINITY	15	560	1984-07-11	2024-02-20	39.6384	0.00210513	0.00887258	-0.00463033	24.5076
812	1184	CB7.2	37.4115	-76.0797	SALINITY	16	272	1984-06-27	2023-09-11	39.2329	0.0306983	0.038253	0.023228	24.6534
813	1184	CB7.2	37.4115	-76.0797	SALINITY	17	532	1984-07-11	2024-02-20	39.6384	0.00607378	0.0106925	-0.00335713	24.8726
814	1184	CB7.2	37.4115	-76.0797	SALINITY	18	267	1984-06-27	2023-09-11	39.2329	0.0283946	0.036368	0.0206329	24.81
815	1184	CB7.2	37.4115	-76.0797	SALINITY	19	501	1984-07-11	2024-02-20	39.6384	0.00572697	0.01065	-0.00293507	25.2264
816	1184	CB7.2	37.4115	-76.0797	SALINITY	2	538	1984-06-27	2024-02-20	39.6767	-0.00203728	0.00313588	-0.0175369	18.6646
817	1184	CB7.2	37.4115	-76.0797	SALINITY	20	304	1984-06-27	2023-10-11	39.3151	0.0137415	0.02492	0.0089501	25.2215
818	1184	CB7.2	37.4115	-76.0797	SALINITY	21	344	1984-07-11	2024-02-20	39.6384	-0.00294303	0.00660122	-0.0119027	25.3861
819	1184	CB7.2	37.4115	-76.0797	SALINITY	22	83	1984-06-27	2024-02-20	39.6767	0.00163824	0.01245	-0.041383	24.9404
820	1184	CB7.2	37.4115	-76.0797	SALINITY	23	8	1984-08-07	2012-11-29	28.3315	-0.0748217	0.0508646	-0.400806	24.9584
821	1184	CB7.2	37.4115	-76.0797	SALINITY	3	574	1984-07-11	2024-02-20	39.6384	0.0907238	0.100826	0.0786987	16.4232
822	1184	CB7.2	37.4115	-76.0797	SALINITY	4	539	1984-06-27	2024-02-20	39.6767	-0.0126765	-0.000937987	-0.0205558	19.8857
823	1184	CB7.2	37.4115	-76.0797	SALINITY	5	572	1984-07-11	2024-02-20	39.6384	-0.0289946	-0.0150532	-0.0328693	21.1206
824	1184	CB7.2	37.4115	-76.0797	SALINITY	6	539	1984-06-27	2024-02-20	39.6767	-0.0151329	-0.00231755	-0.0191467	21.7918
825	1184	CB7.2	37.4115	-76.0797	SALINITY	7	574	1984-07-11	2024-02-20	39.6384	-0.0104478	0.000974796	-0.0134393	22.514
826	1184	CB7.2	37.4115	-76.0797	SALINITY	8	539	1984-06-27	2024-02-20	39.6767	0.00752196	0.0146804	0.000413474	22.8869
827	1184	CB7.2	37.4115	-76.0797	SALINITY	9	574	1984-07-11	2024-02-20	39.6384	0.00401968	0.0101256	-0.00360697	23.2841
828	1185	CB7.2E	37.4115	-76.0247	SALINITY	0	23	1988-06-08	1992-03-18	3.77808	-5.93224	-3.36669	-7.52359	47.0125
829	1185	CB7.2E	37.4115	-76.0247	SALINITY	1	573	1984-07-11	2024-02-20	39.6384	-0.0126206	-0.00110121	-0.0189796	20.0493
830	1185	CB7.2E	37.4115	-76.0247	SALINITY	10	536	1984-06-27	2024-02-20	39.6767	0.011363	0.0177006	0.00322136	22.8169
831	1185	CB7.2E	37.4115	-76.0247	SALINITY	11	565	1984-07-11	2024-02-20	39.6384	0.00779187	0.0139042	0.00070601	22.9877
832	1185	CB7.2E	37.4115	-76.0247	SALINITY	12	452	1984-06-27	2024-02-20	39.6767	0.0148023	0.01801	0.00201539	23.0129
833	1185	CB7.2E	37.4115	-76.0247	SALINITY	13	124	1984-08-07	2020-07-16	35.9644	-0.0140996	-0.00943486	-0.0604766	23.5881
834	1185	CB7.2E	37.4115	-76.0247	SALINITY	14	6	1986-03-14	1989-07-11	3.32877	-1.1098	0.132988	-1.92067	29.8172
835	1185	CB7.2E	37.4115	-76.0247	SALINITY	2	537	1984-06-27	2024-02-20	39.6767	-0.00777691	0.00798555	-0.0107172	20.5485
836	1185	CB7.2E	37.4115	-76.0247	SALINITY	3	574	1984-07-11	2024-02-20	39.6384	0.107092	0.113387	0.0908757	18.5455
837	1185	CB7.2E	37.4115	-76.0247	SALINITY	4	538	1984-06-27	2024-02-20	39.6767	-0.00285745	0.0111534	-0.0060418	21.6758
838	1185	CB7.2E	37.4115	-76.0247	SALINITY	5	573	1984-07-11	2024-02-20	39.6384	0.00119488	0.00922216	-0.00478766	22.2526
839	1185	CB7.2E	37.4115	-76.0247	SALINITY	6	537	1984-06-27	2024-02-20	39.6767	0.0117512	0.0194816	0.00503945	22.3792
840	1185	CB7.2E	37.4115	-76.0247	SALINITY	7	573	1984-07-11	2024-02-20	39.6384	0.0111449	0.019849	0.00631481	22.5217
841	1185	CB7.2E	37.4115	-76.0247	SALINITY	8	538	1984-06-27	2024-02-20	39.6767	0.0119898	0.0210484	0.00660681	22.5875
842	1185	CB7.2E	37.4115	-76.0247	SALINITY	9	574	1984-07-11	2024-02-20	39.6384	0.00813939	0.0151081	0.00196405	22.85
843	1186	CB7.3	37.1168	-76.1252	SALINITY	1	629	1984-06-27	2024-02-22	39.6822	-0.0233313	-0.0115688	-0.0282911	22.1041
844	1186	CB7.3	37.1168	-76.1252	SALINITY	10	542	1986-10-28	2024-02-22	37.3452	0.00299199	0.00627271	-0.00726431	27.2963
845	1186	CB7.3	37.1168	-76.1252	SALINITY	11	578	1984-08-07	2024-02-22	39.5699	0.00306798	0.00645758	-0.00618437	27.5634
846	1186	CB7.3	37.1168	-76.1252	SALINITY	12	485	1984-08-27	2024-02-22	39.5151	0.00149395	0.00523293	-0.00861698	27.6542
847	1186	CB7.3	37.1168	-76.1252	SALINITY	12.5	8	1986-10-08	1992-11-17	6.11507	0.217212	0.822698	-0.091856	25.4809
848	1186	CB7.3	37.1168	-76.1252	SALINITY	13	234	1984-07-14	2024-02-22	39.6356	-0.0148123	-0.00343218	-0.0275993	28.2149
849	1186	CB7.3	37.1168	-76.1252	SALINITY	13.5	3	1989-05-03	1992-05-11	3.02466	1.00947	1.24278	0.692422	20.4076
850	1186	CB7.3	37.1168	-76.1252	SALINITY	14	94	1985-04-23	2024-02-22	38.8603	-0.0287235	-0.0116383	-0.05008	28.7432
851	1186	CB7.3	37.1168	-76.1252	SALINITY	14.5	3	1990-12-11	1992-04-27	1.37808	15.8262	16.1428	3.89213	-93.8878
852	1186	CB7.3	37.1168	-76.1252	SALINITY	15	49	1987-02-25	2017-01-25	29.937	-0.000226042	0.0341781	-0.0417023	28.1946
853	1186	CB7.3	37.1168	-76.1252	SALINITY	16	6	1987-05-06	2006-11-15	19.5425	-0.0725674	0.155628	-0.160958	31.3855
854	1186	CB7.3	37.1168	-76.1252	SALINITY	2	546	1986-10-28	2024-02-22	37.3452	-0.00497522	0.00298842	-0.0162355	22.1172
855	1186	CB7.3	37.1168	-76.1252	SALINITY	3	589	1984-08-07	2024-02-22	39.5699	0.0148085	0.0303942	0.0115405	22.1579
856	1186	CB7.3	37.1168	-76.1252	SALINITY	4	546	1986-10-28	2024-02-22	37.3452	-0.0142282	-0.00126771	-0.0183362	23.7399
857	1186	CB7.3	37.1168	-76.1252	SALINITY	5	588	1984-08-07	2024-02-22	39.5699	-0.0130759	-0.00473076	-0.0189717	24.6196
858	1186	CB7.3	37.1168	-76.1252	SALINITY	6	546	1986-10-28	2024-02-22	37.3452	-0.0129643	-0.00151292	-0.016397	25.2832
859	1186	CB7.3	37.1168	-76.1252	SALINITY	7	590	1984-08-07	2024-02-22	39.5699	-0.0125339	-0.00679943	-0.0192129	26.1494
860	1186	CB7.3	37.1168	-76.1252	SALINITY	8	544	1986-10-28	2024-02-22	37.3452	-0.0015491	0.00305259	-0.0107309	26.4932
861	1186	CB7.3	37.1168	-76.1252	SALINITY	9	586	1984-08-27	2024-02-22	39.5151	-0.00153748	0.00182383	-0.0105108	27.1143
862	1187	CB7.3E	37.2287	-76.0538	SALINITY	1	600	1984-06-27	2024-02-20	39.6767	-0.0119165	-0.00101341	-0.0171138	22.6227
863	1187	CB7.3E	37.2287	-76.0538	SALINITY	10	548	1986-10-28	2024-02-20	37.3397	-0.015229	-0.0060968	-0.0217978	25.2051
864	1187	CB7.3E	37.2287	-76.0538	SALINITY	11	583	1984-08-07	2024-02-20	39.5644	-0.0207285	-0.0126477	-0.026466	25.5698
865	1187	CB7.3E	37.2287	-76.0538	SALINITY	12	538	1985-06-03	2024-02-20	38.7425	-0.0174192	-0.0089721	-0.0246194	25.56
866	1187	CB7.3E	37.2287	-76.0538	SALINITY	13	555	1984-08-07	2024-02-20	39.5644	-0.0216038	-0.0131388	-0.0277984	25.8094
867	1187	CB7.3E	37.2287	-76.0538	SALINITY	14	504	1986-10-28	2024-02-20	37.3397	-0.0126527	-0.00430836	-0.0210129	25.9015
868	1187	CB7.3E	37.2287	-76.0538	SALINITY	15	494	1984-08-07	2024-02-20	39.5644	-0.0218335	-0.0113731	-0.0267939	26.2942
869	1187	CB7.3E	37.2287	-76.0538	SALINITY	16	151	1984-08-07	2023-09-11	39.1205	-0.00104743	0.00956761	-0.0234431	26.596
870	1187	CB7.3E	37.2287	-76.0538	SALINITY	17	402	1984-11-16	2024-02-20	39.2877	-0.00839489	-0.00362884	-0.0220376	26.385
871	1187	CB7.3E	37.2287	-76.0538	SALINITY	18	148	1987-02-25	2023-08-28	36.5288	0.0246797	0.0397678	0.000878741	26.8128
872	1187	CB7.3E	37.2287	-76.0538	SALINITY	18.5	7	1984-07-23	1991-03-13	6.6411	-0.207346	0.223343	-0.777323	27.2128
873	1187	CB7.3E	37.2287	-76.0538	SALINITY	19	249	1984-11-16	2024-02-20	39.2877	-0.0149263	-0.00590345	-0.0299937	27.0565
874	1187	CB7.3E	37.2287	-76.0538	SALINITY	2	554	1986-10-28	2024-02-20	37.3397	7.79081e-05	0.012033	-0.00503005	22.7887
875	1187	CB7.3E	37.2287	-76.0538	SALINITY	20	72	1985-09-10	2024-01-22	38.3918	-0.0623864	-0.00314507	-0.0851872	28.9929
876	1187	CB7.3E	37.2287	-76.0538	SALINITY	21	92	1984-11-16	2024-02-20	39.2877	0.000946603	0.0146039	-0.029352	27.1472
877	1187	CB7.3E	37.2287	-76.0538	SALINITY	22	22	1986-10-28	2019-10-14	32.9836	0.0198033	0.102352	-0.0660549	26.8835
878	1187	CB7.3E	37.2287	-76.0538	SALINITY	22.5	3	1990-03-05	1991-12-09	1.76438	0.756958	2.07486	0.269053	22.3179
879	1187	CB7.3E	37.2287	-76.0538	SALINITY	23	25	1985-03-26	2018-06-26	33.274	-0.104296	-0.0628124	-0.143013	28.9392
880	1187	CB7.3E	37.2287	-76.0538	SALINITY	24	8	1985-03-26	2013-08-12	28.4	-0.134701	-0.0591347	-0.27924	30.8295
881	1187	CB7.3E	37.2287	-76.0538	SALINITY	25	6	1987-11-16	2006-07-24	18.6986	0.0958291	0.479812	-0.441699	28.0752
882	1187	CB7.3E	37.2287	-76.0538	SALINITY	3	598	1984-08-07	2024-02-20	39.5644	0.0297799	0.0410723	0.0238861	22.6816
883	1187	CB7.3E	37.2287	-76.0538	SALINITY	4	554	1986-10-28	2024-02-20	37.3397	0.00498228	0.0131598	-0.00245929	23.6837
884	1187	CB7.3E	37.2287	-76.0538	SALINITY	5	598	1984-08-07	2024-02-20	39.5644	-0.0103665	0.00010272	-0.0144086	24.2629
885	1187	CB7.3E	37.2287	-76.0538	SALINITY	6	554	1986-10-28	2024-02-20	37.3397	-0.00701096	0.00365389	-0.0121428	24.4382
886	1187	CB7.3E	37.2287	-76.0538	SALINITY	7	596	1984-08-07	2024-02-20	39.5644	-0.0174017	-0.00687677	-0.0208731	24.8476
887	1187	CB7.3E	37.2287	-76.0538	SALINITY	8	552	1986-10-28	2024-02-20	37.3397	-0.0107526	-0.00229223	-0.0178565	24.913
888	1187	CB7.3E	37.2287	-76.0538	SALINITY	9	594	1984-08-07	2024-02-20	39.5644	-0.0189741	-0.00886879	-0.0230004	25.1889
889	1188	CB7.4	36.9957	-76.0205	SALINITY	1	673	1984-06-27	2024-02-22	39.6822	-0.0644661	-0.0446163	-0.0632069	26.0237
890	1188	CB7.4	36.9957	-76.0205	SALINITY	10	544	1986-03-25	2024-02-22	37.9397	-0.00925615	-0.00467263	-0.0147663	29.7894
891	1188	CB7.4	36.9957	-76.0205	SALINITY	11	576	1984-08-07	2024-02-22	39.5699	-0.00714384	-0.00386188	-0.0135307	29.8909
892	1188	CB7.4	36.9957	-76.0205	SALINITY	11.5	4	1986-09-23	1992-08-24	5.92329	-0.0880587	0.0132715	-0.13506	30.7973
893	1188	CB7.4	36.9957	-76.0205	SALINITY	12	507	1985-06-03	2024-02-22	38.7479	-0.00260803	-0.000578873	-0.0110725	29.9217
894	1188	CB7.4	36.9957	-76.0205	SALINITY	12.5	7	1988-12-05	1994-07-25	5.63836	0.264207	0.459492	-0.665277	29.2638
895	1188	CB7.4	36.9957	-76.0205	SALINITY	13	476	1984-08-07	2024-02-22	39.5699	0.0036428	0.00495608	-0.0055318	29.8735
896	1188	CB7.4	36.9957	-76.0205	SALINITY	13.5	10	1988-11-07	1992-08-10	3.7589	0.368936	0.656964	-0.369309	28.3725
897	1188	CB7.4	36.9957	-76.0205	SALINITY	14	315	1984-08-27	2024-02-22	39.5151	0.017633	0.0201219	0.00704845	29.557
898	1188	CB7.4	36.9957	-76.0205	SALINITY	14.5	5	1985-01-24	1992-07-20	7.49041	-0.204797	7.49493	-0.38026	31.5131
899	1188	CB7.4	36.9957	-76.0205	SALINITY	15	96	1985-03-26	2024-02-22	38.937	-0.0123141	-0.00575846	-0.0338866	30.4507
900	1188	CB7.4	36.9957	-76.0205	SALINITY	16	7	1988-03-22	2007-12-10	19.7315	-0.327222	0.118961	-0.588812	34.8854
901	1188	CB7.4	36.9957	-76.0205	SALINITY	2	545	1986-10-28	2024-02-22	37.3452	-0.0407093	-0.0259093	-0.0465675	26.5093
902	1188	CB7.4	36.9957	-76.0205	SALINITY	3	590	1984-08-07	2024-02-22	39.5699	-0.0029746	0.0173991	-0.00217264	26.6484
903	1188	CB7.4	36.9957	-76.0205	SALINITY	4	546	1986-08-11	2024-02-22	37.5589	-0.0359126	-0.0226262	-0.0399799	28.0631
904	1188	CB7.4	36.9957	-76.0205	SALINITY	5	588	1984-08-07	2024-02-22	39.5699	-0.0274972	-0.0212768	-0.0352877	28.6297
905	1188	CB7.4	36.9957	-76.0205	SALINITY	6	545	1986-10-28	2024-02-22	37.3452	-0.0216195	-0.0137347	-0.027836	28.8739
906	1188	CB7.4	36.9957	-76.0205	SALINITY	7	590	1984-08-07	2024-02-22	39.5699	-0.0170176	-0.012192	-0.0234132	29.2193
907	1188	CB7.4	36.9957	-76.0205	SALINITY	8	545	1986-10-28	2024-02-22	37.3452	-0.0139096	-0.00973306	-0.0209049	29.5414
908	1188	CB7.4	36.9957	-76.0205	SALINITY	9	586	1984-08-07	2024-02-22	39.5699	-0.0132743	-0.0100825	-0.0205721	29.7123
909	1189	CB7.4N	37.0624	-75.9994	SALINITY	1	592	1984-06-27	2024-02-22	39.6822	-0.0191734	-0.00730172	-0.0260357	27.9541
910	1189	CB7.4N	37.0624	-75.9994	SALINITY	10	460	1985-09-10	2024-02-22	38.4767	-0.000659934	0.00855094	-0.00691317	29.7026
911	1189	CB7.4N	37.0624	-75.9994	SALINITY	10.5	3	1988-04-25	1989-01-16	0.728767	4.59792	10.6195	-2.72838	13.5777
912	1189	CB7.4N	37.0624	-75.9994	SALINITY	11	300	1984-08-07	2020-05-29	35.8329	0.000953895	0.0163563	-0.0115692	29.8025
913	1189	CB7.4N	37.0624	-75.9994	SALINITY	11.5	5	1984-06-27	1992-08-24	8.16438	-0.274466	0.0860499	-4.66632	27.1154
914	1189	CB7.4N	37.0624	-75.9994	SALINITY	12	154	1984-08-07	2013-08-12	29.0329	0.0344462	0.0526375	-0.00168442	30.0119
915	1189	CB7.4N	37.0624	-75.9994	SALINITY	12.5	10	1986-09-09	1992-07-06	5.8274	-0.128903	0.250865	-0.64659	31.5655
916	1189	CB7.4N	37.0624	-75.9994	SALINITY	13	83	1985-01-24	2002-08-12	17.5589	0.156366	0.209489	0.10123	29.1153
917	1189	CB7.4N	37.0624	-75.9994	SALINITY	13.5	9	1989-04-03	1992-08-10	3.35616	0.309056	0.980455	-0.503634	28.1058
918	1189	CB7.4N	37.0624	-75.9994	SALINITY	14	50	1987-06-01	2002-08-12	15.2082	0.105925	0.219132	0.044768	29.6076
919	1189	CB7.4N	37.0624	-75.9994	SALINITY	14.5	4	1988-09-09	1994-07-25	5.87671	-0.399344	0.0206984	-0.942781	32.5512
920	1189	CB7.4N	37.0624	-75.9994	SALINITY	15	21	1985-12-09	1995-12-12	10.0137	0.107924	0.319657	0.0205873	31.1024
921	1189	CB7.4N	37.0624	-75.9994	SALINITY	2	544	1986-10-28	2024-02-22	37.3452	0.00372501	0.0154528	-0.00371573	27.9045
922	1189	CB7.4N	37.0624	-75.9994	SALINITY	3	587	1984-08-07	2024-02-22	39.5699	0.030132	0.047454	0.0290127	27.6755
923	1189	CB7.4N	37.0624	-75.9994	SALINITY	4	545	1986-10-28	2024-02-22	37.3452	0.00286246	0.0117831	-0.00438577	28.6576
924	1189	CB7.4N	37.0624	-75.9994	SALINITY	5	588	1984-08-07	2024-02-22	39.5699	-0.00676823	-0.00128397	-0.0145001	29.1188
925	1189	CB7.4N	37.0624	-75.9994	SALINITY	6	545	1986-10-28	2024-02-22	37.3452	0.000374974	0.00743182	-0.00815491	29.042
926	1189	CB7.4N	37.0624	-75.9994	SALINITY	7	587	1984-08-07	2024-02-22	39.5699	-0.00634171	0.000788677	-0.0121603	29.4188
927	1189	CB7.4N	37.0624	-75.9994	SALINITY	8	546	1984-08-27	2024-02-22	39.5151	-0.00442638	0.00479537	-0.00944453	29.4459
928	1189	CB7.4N	37.0624	-75.9994	SALINITY	9	582	1984-08-07	2024-02-22	39.5699	-0.00982473	-0.000656336	-0.0135386	29.7095
929	1189	CB7.4N	37.0624	-75.9994	SALINITY	9.5	3	1990-08-14	1991-08-06	0.978082	17.6483	21.229	0.611193	-80.0569
930	1190	CB8.1	36.9954	-76.1677	SALINITY	1	604	1984-06-27	2024-02-22	39.6822	-0.0258397	-0.0124623	-0.0290755	21.9568
931	1190	CB8.1	36.9954	-76.1677	SALINITY	10	56	1984-07-23	2015-02-09	30.5699	-0.104383	-0.0548634	-0.154075	29.8607
932	1190	CB8.1	36.9954	-76.1677	SALINITY	11	48	1984-08-07	2013-05-14	28.7863	-0.0173306	0.0449824	-0.0524948	28.5784
933	1190	CB8.1	36.9954	-76.1677	SALINITY	12	18	1984-08-27	2013-05-14	28.7315	0.069508	0.141816	-0.0309503	26.9884
934	1190	CB8.1	36.9954	-76.1677	SALINITY	13	28	1985-01-24	2013-05-14	28.3205	-0.0462806	0.0289297	-0.0924373	28.6335
935	1190	CB8.1	36.9954	-76.1677	SALINITY	14	14	1985-10-09	2013-05-14	27.6137	0.094323	0.148152	-0.0942364	26.8258
936	1190	CB8.1	36.9954	-76.1677	SALINITY	15	5	1985-11-12	2000-02-21	14.2849	0.763248	2.76778	-0.00616381	22.9215
937	1190	CB8.1	36.9954	-76.1677	SALINITY	2	558	1986-10-28	2024-02-22	37.3452	-0.00869302	-0.000585895	-0.0186357	21.8491
938	1190	CB8.1	36.9954	-76.1677	SALINITY	3	601	1984-08-07	2024-02-22	39.5699	0.0171683	0.0304628	0.012469	21.4676
939	1190	CB8.1	36.9954	-76.1677	SALINITY	4	558	1986-10-28	2024-02-22	37.3452	-0.0110417	-0.0011234	-0.0178814	22.6567
940	1190	CB8.1	36.9954	-76.1677	SALINITY	5	601	1984-08-07	2024-02-22	39.5699	-0.0232391	-0.0155551	-0.0306298	23.7221
941	1190	CB8.1	36.9954	-76.1677	SALINITY	6	557	1986-10-28	2024-02-22	37.3452	-0.0296724	-0.0166248	-0.0349739	24.8637
942	1190	CB8.1	36.9954	-76.1677	SALINITY	7	596	1984-08-07	2024-02-22	39.5699	-0.0331953	-0.0188653	-0.0372114	25.9718
943	1190	CB8.1	36.9954	-76.1677	SALINITY	7.5	6	1989-07-24	1991-08-21	2.07671	-0.428924	5.09777	-5.31085	29.4198
944	1190	CB8.1	36.9954	-76.1677	SALINITY	8	415	1985-05-07	2024-02-22	38.8219	-0.0494752	-0.0350712	-0.0606451	27.0942
945	1190	CB8.1	36.9954	-76.1677	SALINITY	8.5	14	1984-11-16	1995-04-11	10.4055	0.0188743	0.449593	-0.755896	24.371
946	1190	CB8.1	36.9954	-76.1677	SALINITY	9	191	1984-08-27	2021-10-14	37.1562	-0.024477	-0.0014458	-0.0457683	27.2576
947	1190	CB8.1	36.9954	-76.1677	SALINITY	9.5	8	1987-10-21	1992-10-08	4.96986	-0.720646	-0.233237	-1.93357	29.4373
948	1191	CB8.1E	36.9474	-76.0349	SALINITY	1	589	1984-06-27	2024-02-22	39.6822	-0.0284845	-0.0195652	-0.0363245	23.6586
949	1191	CB8.1E	36.9474	-76.0349	SALINITY	10	543	1986-10-28	2024-02-22	37.3452	-0.0231913	-0.0146466	-0.0321216	30.0441
950	1191	CB8.1E	36.9474	-76.0349	SALINITY	11	585	1984-08-07	2024-02-22	39.5699	-0.0132132	-0.0056927	-0.019911	30.0197
951	1191	CB8.1E	36.9474	-76.0349	SALINITY	12	539	1986-10-28	2024-02-22	37.3452	-0.0124366	-0.0057582	-0.0194426	30.226
952	1191	CB8.1E	36.9474	-76.0349	SALINITY	13	560	1984-08-07	2024-02-22	39.5699	-0.0110556	-0.00584071	-0.0173916	30.3341
953	1191	CB8.1E	36.9474	-76.0349	SALINITY	14	366	1986-10-28	2024-02-22	37.3452	-0.0405364	-0.0298289	-0.0449054	30.7641
954	1191	CB8.1E	36.9474	-76.0349	SALINITY	15	253	1984-08-07	2023-06-27	38.9123	-0.0289498	-0.00636046	-0.0453252	30.9481
955	1191	CB8.1E	36.9474	-76.0349	SALINITY	15.5	3	1990-10-15	1992-08-10	1.82192	-0.00995002	1.36754	-1.21283	29.4712
956	1191	CB8.1E	36.9474	-76.0349	SALINITY	16	37	1984-09-24	2023-06-27	38.7808	0.0848202	0.110537	0.00472033	29.7096
957	1191	CB8.1E	36.9474	-76.0349	SALINITY	16.5	3	1988-01-12	1990-06-13	2.41918	-1.23496	-0.186014	-1.42098	35.5282
958	1191	CB8.1E	36.9474	-76.0349	SALINITY	17	160	1984-08-07	2004-11-11	20.2767	0.000512929	0.0302947	-0.0273229	30.7677
959	1191	CB8.1E	36.9474	-76.0349	SALINITY	18	41	1984-08-27	2004-05-10	19.7151	-0.0940402	0.0118576	-0.180713	31.158
960	1191	CB8.1E	36.9474	-76.0349	SALINITY	18.5	7	1986-10-08	1991-04-23	4.54247	0.76983	1.32224	0.312076	28.4198
961	1191	CB8.1E	36.9474	-76.0349	SALINITY	19	27	1984-09-10	1995-08-14	10.9315	0.139447	0.209291	0.0924126	29.6592
962	1191	CB8.1E	36.9474	-76.0349	SALINITY	2	545	1984-08-07	2024-02-22	39.5699	-0.0183867	-0.00801006	-0.0264219	23.9663
963	1191	CB8.1E	36.9474	-76.0349	SALINITY	3	587	1984-08-07	2024-02-22	39.5699	0.00584241	0.0291174	0.0070851	23.8307
964	1191	CB8.1E	36.9474	-76.0349	SALINITY	4	545	1984-08-07	2024-02-22	39.5699	-0.0382318	-0.0166244	-0.0399323	25.5633
965	1191	CB8.1E	36.9474	-76.0349	SALINITY	5	586	1984-08-07	2024-02-22	39.5699	-0.0410083	-0.0213554	-0.0426939	26.4142
966	1191	CB8.1E	36.9474	-76.0349	SALINITY	6	544	1986-10-28	2024-02-22	37.3452	-0.0509401	-0.0265805	-0.0516998	27.7553
967	1191	CB8.1E	36.9474	-76.0349	SALINITY	7	587	1984-08-27	2024-02-22	39.5151	-0.0328209	-0.0134875	-0.0362751	28.2713
968	1191	CB8.1E	36.9474	-76.0349	SALINITY	8	544	1986-10-28	2024-02-22	37.3452	-0.0352828	-0.0194016	-0.0419451	29.1049
969	1191	CB8.1E	36.9474	-76.0349	SALINITY	9	587	1984-08-07	2024-02-22	39.5699	-0.0229188	-0.011392	-0.0301816	29.6037
970	1192	CCM0069	38.4417	-75.9056	SALINITY	0	175	2003-03-12	2023-12-11	20.7644	0.0294533	0.05888	0.0290396	0
971	1192	CCM0069	38.4417	-75.9056	SALINITY	1	21	2003-04-03	2003-09-16	0.454795	0	0.673017	-1.10272	0
972	1207	CJB0005	38.9734	-77.1488	SALINITY	0	430	1986-01-07	2023-12-06	37.937	0	0.0127581	0.000966615	0
973	1210	CON0005	39.6032	-77.8216	SALINITY	0	436	1986-02-18	2023-12-05	37.8192	0	NA	NA	0
974	1211	CON0180	39.7161	-77.8251	SALINITY	0	435	1986-01-29	2023-12-05	37.874	0	NA	NA	0
975	1211	CON0180	39.7161	-77.8251	SALINITY	0.1	13	1999-03-22	2018-07-09	19.3123	0	NA	NA	0
976	1211	CON0180	39.7161	-77.8251	SALINITY	0.2	30	2014-10-06	2018-09-04	3.91507	0	NA	NA	0
977	1211	CON0180	39.7161	-77.8251	SALINITY	0.3	12	2014-10-16	2018-05-07	3.5589	0	NA	NA	0
978	1211	CON0180	39.7161	-77.8251	SALINITY	0.4	7	2015-06-22	2018-08-09	3.13425	0	NA	NA	0
979	1211	CON0180	39.7161	-77.8251	SALINITY	0.5	4	2014-12-07	2018-02-20	3.20822	0	NA	NA	0
980	1211	CON0180	39.7161	-77.8251	SALINITY	0.6	5	2016-01-11	2018-06-11	2.41644	0	NA	NA	0
981	1211	CON0180	39.7161	-77.8251	SALINITY	0.8	3	2015-04-21	2018-07-24	3.26027	0	NA	NA	0
982	1211	CON0180	39.7161	-77.8251	SALINITY	1	3	2015-06-28	2018-02-16	2.6411	0	NA	NA	0
983	1213	CRR000.79	37.6573	-76.4895	SALINITY	0.1	39	2007-04-06	2023-10-20	16.5507	0.216586	0.27136	0.135298	12.2021
984	1213	CRR000.79	37.6573	-76.4895	SALINITY	0.25	42	2007-04-06	2023-10-20	16.5507	0.149486	0.227297	0.10215	12.3932
985	1213	CRR000.79	37.6573	-76.4895	SALINITY	0.5	42	2007-04-06	2023-10-20	16.5507	0.148439	0.224317	0.100957	12.7704
986	1213	CRR000.79	37.6573	-76.4895	SALINITY	0.75	42	2007-04-06	2023-10-20	16.5507	0.148439	0.229417	0.102317	12.551
987	1213	CRR000.79	37.6573	-76.4895	SALINITY	1	42	2007-04-06	2023-10-20	16.5507	0.166515	0.232702	0.111032	12.576
988	1213	CRR000.79	37.6573	-76.4895	SALINITY	1.25	42	2007-04-06	2023-10-20	16.5507	0.167628	0.229137	0.109302	12.599
989	1213	CRR000.79	37.6573	-76.4895	SALINITY	1.5	40	2007-05-04	2023-10-20	16.474	0.140152	0.210462	0.0874702	13.5511
990	1213	CRR000.79	37.6573	-76.4895	SALINITY	1.75	36	2007-05-04	2023-10-20	16.474	0.150536	0.219642	0.0792126	13.5445
991	1213	CRR000.79	37.6573	-76.4895	SALINITY	2	28	2007-05-04	2023-10-20	16.474	0.297673	0.35818	0.163724	11.0293
992	1213	CRR000.79	37.6573	-76.4895	SALINITY	2.25	9	2007-08-10	2023-08-18	16.0329	0.203071	0.281538	-0.159835	12.6711
993	1214	CRR003.38	37.6884	-76.4744	SALINITY	1	42	2007-04-06	2023-10-20	16.5507	0.14439	0.221403	0.0991114	12.4254
994	1214	CRR003.38	37.6884	-76.4744	SALINITY	2	42	2007-04-06	2023-10-20	16.5507	0.13948	0.211957	0.0975981	12.6028
995	1214	CRR003.38	37.6884	-76.4744	SALINITY	3	42	2007-04-06	2023-10-20	16.5507	0.132103	0.203271	0.082272	12.9893
996	1214	CRR003.38	37.6884	-76.4744	SALINITY	4	42	2007-04-06	2023-10-20	16.5507	0.134895	0.20204	0.0794161	13.1073
997	1214	CRR003.38	37.6884	-76.4744	SALINITY	5	42	2007-04-06	2023-10-20	16.5507	0.110214	0.190475	0.0745227	13.7855
998	1214	CRR003.38	37.6884	-76.4744	SALINITY	6	41	2007-04-06	2023-10-20	16.5507	0.110199	0.196087	0.072129	13.8913
999	1214	CRR003.38	37.6884	-76.4744	SALINITY	7	10	2007-09-28	2023-10-20	16.0712	2.01513	2.50549	0.786015	-15.8836
1000	1215	CRR004.02	37.6974	-76.4682	SALINITY	0.1	42	2007-04-06	2023-10-20	16.5507	0.138697	0.196039	0.0911799	12.5436
1001	1215	CRR004.02	37.6974	-76.4682	SALINITY	0.25	42	2007-04-06	2023-10-20	16.5507	0.141109	0.207618	0.0935436	12.2996
1002	1215	CRR004.02	37.6974	-76.4682	SALINITY	0.5	42	2007-04-06	2023-10-20	16.5507	0.149233	0.208711	0.0956394	12.4731
1003	1215	CRR004.02	37.6974	-76.4682	SALINITY	0.75	39	2007-04-06	2023-10-20	16.5507	0.141164	0.209244	0.0867145	12.7746
1004	1215	CRR004.02	37.6974	-76.4682	SALINITY	1	35	2007-04-06	2023-10-20	16.5507	0.166879	0.254829	0.113655	13.6172
1005	1215	CRR004.02	37.6974	-76.4682	SALINITY	1.25	24	2007-04-06	2023-10-20	16.5507	0.114158	0.189239	0.0298311	14.845
1006	1215	CRR004.02	37.6974	-76.4682	SALINITY	1.5	19	2007-04-06	2023-10-20	16.5507	0.117071	0.25266	0.0532957	14.1604
1007	1215	CRR004.02	37.6974	-76.4682	SALINITY	1.75	11	2007-06-04	2023-07-21	16.1397	0.19766	0.244656	0.0355534	11.7953
1008	1215	CRR004.02	37.6974	-76.4682	SALINITY	2	9	2007-06-04	2023-06-20	16.0548	0.0248281	0.507612	-0.113816	11.9705
1009	1215	CRR004.02	37.6974	-76.4682	SALINITY	2.25	7	2007-06-04	2023-05-26	15.9863	-0.0321753	0.971263	-0.713879	13.8029
1010	1215	CRR004.02	37.6974	-76.4682	SALINITY	2.5	5	2008-05-14	2023-05-26	15.0411	-0.0314125	0.885249	-0.0907908	13.8113
1011	1215	CRR004.02	37.6974	-76.4682	SALINITY	0.1	42	2007-04-06	2023-10-20	16.5507	0.138697	0.196039	0.0911799	12.5436
1012	1215	CRR004.02	37.6974	-76.4682	SALINITY	0.25	42	2007-04-06	2023-10-20	16.5507	0.141109	0.207618	0.0935436	12.2996
1013	1215	CRR004.02	37.6974	-76.4682	SALINITY	0.5	42	2007-04-06	2023-10-20	16.5507	0.149233	0.208711	0.0956394	12.4731
1014	1215	CRR004.02	37.6974	-76.4682	SALINITY	0.75	39	2007-04-06	2023-10-20	16.5507	0.141164	0.209244	0.0867145	12.7746
1015	1215	CRR004.02	37.6974	-76.4682	SALINITY	1	35	2007-04-06	2023-10-20	16.5507	0.166879	0.254829	0.113655	13.6172
1016	1215	CRR004.02	37.6974	-76.4682	SALINITY	1.25	24	2007-04-06	2023-10-20	16.5507	0.114158	0.189239	0.0298311	14.845
1017	1215	CRR004.02	37.6974	-76.4682	SALINITY	1.5	19	2007-04-06	2023-10-20	16.5507	0.117071	0.25266	0.0532957	14.1604
1018	1215	CRR004.02	37.6974	-76.4682	SALINITY	1.75	11	2007-06-04	2023-07-21	16.1397	0.19766	0.244656	0.0355534	11.7953
1019	1215	CRR004.02	37.6974	-76.4682	SALINITY	2	9	2007-06-04	2023-06-20	16.0548	0.0248281	0.507612	-0.113816	11.9705
1020	1215	CRR004.02	37.6974	-76.4682	SALINITY	2.25	7	2007-06-04	2023-05-26	15.9863	-0.0321753	0.971263	-0.713879	13.8029
1021	1215	CRR004.02	37.6974	-76.4682	SALINITY	2.5	5	2008-05-14	2023-05-26	15.0411	-0.0314125	0.885249	-0.0907908	13.8113
1022	1217	CTM003.69	37.7289	-76.4256	SALINITY	0.1	42	2007-04-06	2023-10-20	16.5507	0.0917806	0.216811	0.0600696	8.74719
1023	1217	CTM003.69	37.7289	-76.4256	SALINITY	0.25	42	2007-04-06	2023-10-20	16.5507	0.0772018	0.20008	0.053087	8.28004
1024	1217	CTM003.69	37.7289	-76.4256	SALINITY	0.5	42	2007-04-06	2023-10-20	16.5507	0.0948161	0.206134	0.0616186	8.94
1025	1217	CTM003.69	37.7289	-76.4256	SALINITY	0.75	42	2007-04-06	2023-10-20	16.5507	0.11443	0.194811	0.0482486	9.83253
1026	1217	CTM003.69	37.7289	-76.4256	SALINITY	1	42	2007-04-06	2023-10-20	16.5507	0.12044	0.20817	0.0620334	10.313
1027	1217	CTM003.69	37.7289	-76.4256	SALINITY	1.25	42	2007-04-06	2023-10-20	16.5507	0.130538	0.212252	0.0694156	10.4858
1028	1217	CTM003.69	37.7289	-76.4256	SALINITY	1.5	40	2007-04-06	2023-10-20	16.5507	0.172258	0.232069	0.0949894	11.1419
1029	1217	CTM003.69	37.7289	-76.4256	SALINITY	1.75	23	2007-05-04	2023-10-20	16.474	0.167874	0.278897	0.115414	12.8128
1030	1217	CTM003.69	37.7289	-76.4256	SALINITY	2	8	2007-07-13	2023-09-25	16.2137	0.204537	0.247994	-0.220535	12.6751
1031	1218	CTO004.91	37.7468	-76.5	SALINITY	0.1	42	2007-04-06	2023-10-20	16.5507	0.00960374	0.158078	-0.0376974	7.99094
1032	1218	CTO004.91	37.7468	-76.5	SALINITY	0.25	42	2007-04-06	2023-10-20	16.5507	-0.00440123	0.159835	-0.0351095	7.87725
1033	1218	CTO004.91	37.7468	-76.5	SALINITY	0.5	42	2007-04-06	2023-10-20	16.5507	0.0413541	0.157901	-0.0047865	8.90581
1034	1218	CTO004.91	37.7468	-76.5	SALINITY	0.75	42	2007-04-06	2023-10-20	16.5507	0.0787929	0.205124	0.0553461	8.61625
1035	1218	CTO004.91	37.7468	-76.5	SALINITY	1	42	2007-04-06	2023-10-20	16.5507	0.0779036	0.17113	0.0146781	10.4208
1036	1218	CTO004.91	37.7468	-76.5	SALINITY	1.25	42	2007-04-06	2023-10-20	16.5507	0.0766406	0.206457	0.0515302	10.0969
1037	1218	CTO004.91	37.7468	-76.5	SALINITY	1.5	30	2007-05-04	2023-10-20	16.474	0.0775213	0.191321	0.0270246	10.8037
1038	1218	CTO004.91	37.7468	-76.5	SALINITY	1.75	15	2007-07-13	2023-10-20	16.2822	0.107428	0.277389	0.030943	10.9832
1039	1222	DER0015	39.6235	-76.1648	SALINITY	0	444	1986-01-22	2023-12-07	37.8986	0	NA	NA	0
1040	1222	DER0015	39.6235	-76.1648	SALINITY	0.1	6	1999-03-09	2023-07-26	24.3973	0	NA	NA	0
1041	1222	DER0015	39.6235	-76.1648	SALINITY	0.2	118	2005-12-17	2023-09-20	17.7699	0	NA	NA	0
1042	1222	DER0015	39.6235	-76.1648	SALINITY	0.3	128	2005-10-03	2023-08-23	17.8986	0	NA	NA	0
1043	1222	DER0015	39.6235	-76.1648	SALINITY	0.4	54	2006-04-23	2023-06-28	17.1918	0	NA	NA	0
1044	1222	DER0015	39.6235	-76.1648	SALINITY	0.5	19	2007-04-27	2022-08-05	15.2849	0	NA	NA	0
1045	1222	DER0015	39.6235	-76.1648	SALINITY	0.6	9	2006-10-28	2022-05-07	15.5342	0	NA	NA	0
1046	1222	DER0015	39.6235	-76.1648	SALINITY	0.8	4	2010-09-30	2019-03-22	8.47945	0	NA	NA	0
1047	1222	DER0015	39.6235	-76.1648	SALINITY	0	444	1986-01-22	2023-12-07	37.8986	0	NA	NA	0
1048	1222	DER0015	39.6235	-76.1648	SALINITY	0.1	6	1999-03-09	2023-07-26	24.3973	0	NA	NA	0
1049	1222	DER0015	39.6235	-76.1648	SALINITY	0.2	118	2005-12-17	2023-09-20	17.7699	0	NA	NA	0
1050	1222	DER0015	39.6235	-76.1648	SALINITY	0.3	128	2005-10-03	2023-08-23	17.8986	0	NA	NA	0
1051	1222	DER0015	39.6235	-76.1648	SALINITY	0.4	54	2006-04-23	2023-06-28	17.1918	0	NA	NA	0
1052	1222	DER0015	39.6235	-76.1648	SALINITY	0.5	19	2007-04-27	2022-08-05	15.2849	0	NA	NA	0
1053	1222	DER0015	39.6235	-76.1648	SALINITY	0.6	9	2006-10-28	2022-05-07	15.5342	0	NA	NA	0
1054	1222	DER0015	39.6235	-76.1648	SALINITY	0.8	4	2010-09-30	2019-03-22	8.47945	0	NA	NA	0
1055	1225	EBB01	36.8361	-76.2444	SALINITY	0.3	8	2000-02-01	2002-05-20	2.29863	1.26707	7.8305	-0.516478	11.9186
1056	1225	EBB01	36.8361	-76.2444	SALINITY	1	278	1998-01-22	2024-02-21	26.0986	-0.00622849	0.0268412	-0.0242444	17.2266
1057	1225	EBB01	36.8361	-76.2444	SALINITY	2	173	2007-05-01	2024-02-21	16.8219	-0.00239921	0.0159757	-0.0678502	17.6252
1058	1225	EBB01	36.8361	-76.2444	SALINITY	3	279	1998-01-22	2024-02-21	26.0986	0.0046602	0.0319267	-0.0132708	17.9145
1059	1225	EBB01	36.8361	-76.2444	SALINITY	4	173	2007-05-01	2024-02-21	16.8219	0.00667244	0.0258506	-0.05681	18.3257
1060	1225	EBB01	36.8361	-76.2444	SALINITY	5	277	1998-01-22	2024-02-21	26.0986	0.0081969	0.0323329	-0.00858794	18.3192
1061	1225	EBB01	36.8361	-76.2444	SALINITY	6	213	1998-01-22	2024-02-21	26.0986	0.0109092	0.0318805	-0.0231686	18.5858
1062	1225	EBB01	36.8361	-76.2444	SALINITY	7	96	1998-04-27	2023-06-14	25.1479	0.00674532	0.0517108	-0.0161739	19.1055
1063	1225	EBB01	36.8361	-76.2444	SALINITY	8	7	2011-06-15	2022-03-01	10.7178	0.188747	0.653271	-0.0192568	16.134
1064	1226	EBE1	36.8407	-76.2891	SALINITY	1	383	1989-02-27	2024-02-21	35.0055	0.017673	0.0373108	0.00967673	18.3624
1065	1226	EBE1	36.8407	-76.2891	SALINITY	10	8	1994-12-17	2023-06-14	28.5096	-0.0527574	0.169108	-0.469971	21.4639
1066	1226	EBE1	36.8407	-76.2891	SALINITY	11	4	2002-08-20	2007-04-18	4.66301	-1.32929	-0.755818	-1.87218	42.1254
1067	1226	EBE1	36.8407	-76.2891	SALINITY	2	385	1989-02-27	2024-02-21	35.0055	0.020169	0.0381426	0.0110972	18.4684
1068	1226	EBE1	36.8407	-76.2891	SALINITY	3	385	1989-02-27	2024-02-21	35.0055	0.0182617	0.0370749	0.0118518	18.5327
1069	1226	EBE1	36.8407	-76.2891	SALINITY	4	385	1989-02-27	2024-02-21	35.0055	0.0259799	0.0404469	0.0156288	18.5968
1070	1226	EBE1	36.8407	-76.2891	SALINITY	5	384	1989-02-27	2024-02-21	35.0055	0.0310872	0.0450576	0.0204833	18.6998
1071	1226	EBE1	36.8407	-76.2891	SALINITY	6	371	1989-02-27	2024-02-21	35.0055	0.0315449	0.0442309	0.0201355	18.9114
1072	1226	EBE1	36.8407	-76.2891	SALINITY	7	336	1989-02-27	2024-02-21	35.0055	0.0454777	0.0526113	0.0294042	18.8697
1073	1226	EBE1	36.8407	-76.2891	SALINITY	7.5	7	1989-08-17	1992-08-11	2.9863	2.55353	2.82497	2.39279	14.3421
1074	1226	EBE1	36.8407	-76.2891	SALINITY	8	182	1989-02-27	2024-02-21	35.0055	0.0373138	0.062432	0.0296983	18.9912
1075	1226	EBE1	36.8407	-76.2891	SALINITY	8.5	5	1989-05-10	1992-07-07	3.16164	1.53778	1.76242	-0.537636	19.132
1076	1226	EBE1	36.8407	-76.2891	SALINITY	9	38	1989-02-27	2022-03-01	33.0274	0.0820483	0.125714	0.037876	18.2062
1077	1231	EE1.1	38.88	-76.2515	SALINITY	0.3	19	1985-03-05	1985-12-10	0.767123	6.67903	7.53416	3.79835	8.39058
1078	1231	EE1.1	38.88	-76.2515	SALINITY	0.5	573	1984-10-09	2023-12-14	39.2055	-0.0257799	-0.00860183	-0.0276222	12.6238
1079	1231	EE1.1	38.88	-76.2515	SALINITY	1	586	1984-10-09	2023-12-14	39.2055	-0.0323854	-0.0177684	-0.035983	12.8001
1080	1231	EE1.1	38.88	-76.2515	SALINITY	10	528	1984-10-09	2023-12-14	39.2055	-0.0110397	-0.00485891	-0.0226402	14.0676
1081	1231	EE1.1	38.88	-76.2515	SALINITY	10.5	7	1986-08-26	1992-04-28	5.67671	0.0839044	0.250735	-0.245842	14.9727
1082	1231	EE1.1	38.88	-76.2515	SALINITY	10.7	7	1989-04-18	1993-10-26	4.52603	-3.86955	-1.64071	-4.07694	32.6537
1083	1231	EE1.1	38.88	-76.2515	SALINITY	10.8	3	1990-05-31	1994-10-26	4.40822	0.396986	NA	NA	11.8895
1084	1231	EE1.1	38.88	-76.2515	SALINITY	10.9	8	1989-05-04	2021-09-13	32.3836	-0.389971	0.154632	-0.547941	16.9693
1085	1231	EE1.1	38.88	-76.2515	SALINITY	11	516	1984-10-09	2023-12-14	39.2055	-0.0164944	-0.00459786	-0.0222984	14.6994
1086	1231	EE1.1	38.88	-76.2515	SALINITY	11.1	13	1990-09-25	2005-09-13	14.9781	-0.205688	-0.120178	-0.616046	15.46
1087	1231	EE1.1	38.88	-76.2515	SALINITY	11.2	27	1985-05-08	2007-03-15	21.8658	-0.063979	0.09983	-0.0863528	15.0584
1088	1231	EE1.1	38.88	-76.2515	SALINITY	11.3	30	1985-10-08	2023-12-14	38.2082	0.148945	0.199752	0.0972194	13.415
1089	1231	EE1.1	38.88	-76.2515	SALINITY	11.4	33	1986-04-08	2023-10-17	37.5507	0.101053	0.150457	0.0568133	12.7269
1090	1231	EE1.1	38.88	-76.2515	SALINITY	11.5	69	1984-10-09	2023-07-12	38.7808	-0.00817511	0.0229045	-0.019451	15.2027
1091	1231	EE1.1	38.88	-76.2515	SALINITY	11.6	37	1985-12-10	2022-03-15	36.2849	0.0588348	0.0926826	0.0112987	13.498
1092	1231	EE1.1	38.88	-76.2515	SALINITY	11.7	53	1985-08-07	2023-08-10	38.0329	-0.0287423	0.0180598	-0.0407228	14.8581
1093	1231	EE1.1	38.88	-76.2515	SALINITY	11.8	50	1985-06-19	2023-11-13	38.4274	-0.0244969	0.011901	-0.0705363	14.7677
1094	1231	EE1.1	38.88	-76.2515	SALINITY	11.9	35	1987-05-05	2023-06-08	36.1178	-0.0227796	0.0424641	-0.040609	14.3803
1095	1231	EE1.1	38.88	-76.2515	SALINITY	12	227	1984-10-23	2023-03-13	38.411	-0.0160262	0.00645487	-0.0251645	15.219
1096	1231	EE1.1	38.88	-76.2515	SALINITY	12.1	18	1985-08-20	2022-05-16	36.7616	-0.125087	-0.100625	-0.18636	17.1983
1097	1231	EE1.1	38.88	-76.2515	SALINITY	12.2	24	1986-09-23	2022-10-12	36.0767	0.0961544	0.151524	0.0247427	12.8237
1098	1231	EE1.1	38.88	-76.2515	SALINITY	12.3	15	1986-07-29	2020-07-07	33.9644	-0.0245171	-0.00665204	-0.0569092	15.4668
1099	1231	EE1.1	38.88	-76.2515	SALINITY	12.4	13	1987-03-09	2023-03-13	36.0356	-0.0874195	0.134342	-0.120282	15.1895
1100	1231	EE1.1	38.88	-76.2515	SALINITY	12.5	9	1984-10-23	2010-06-24	25.6849	0.0633066	0.185793	-0.0296184	14.4821
1101	1231	EE1.1	38.88	-76.2515	SALINITY	12.6	4	1997-06-25	2017-07-11	20.0575	-0.0587548	-0.0435053	-0.0740042	15.2757
1102	1231	EE1.1	38.88	-76.2515	SALINITY	12.7	6	2003-08-05	2005-07-26	1.97534	2.49317	4.01132	2.0039	-38.8037
1103	1231	EE1.1	38.88	-76.2515	SALINITY	13	13	1984-11-15	2014-12-16	30.1041	0.0744203	0.152837	0.0431931	13.7189
1104	1231	EE1.1	38.88	-76.2515	SALINITY	2	572	1984-10-09	2023-12-14	39.2055	-0.0316772	-0.0163735	-0.0343484	12.7739
1105	1231	EE1.1	38.88	-76.2515	SALINITY	3	587	1984-10-09	2023-12-14	39.2055	-0.0312319	-0.0175135	-0.0353015	12.8184
1106	1231	EE1.1	38.88	-76.2515	SALINITY	4	526	1984-10-09	2023-12-14	39.2055	-0.0341338	-0.0180052	-0.0363761	12.7107
1107	1231	EE1.1	38.88	-76.2515	SALINITY	5	579	1984-10-09	2023-12-14	39.2055	-0.0263865	-0.0131623	-0.0309219	12.835
1108	1231	EE1.1	38.88	-76.2515	SALINITY	6	531	1984-10-09	2023-12-14	39.2055	-0.0328729	-0.0182778	-0.0362066	12.8456
1109	1231	EE1.1	38.88	-76.2515	SALINITY	7	579	1984-10-09	2023-12-14	39.2055	-0.0214927	-0.010737	-0.0277649	13.1173
1110	1231	EE1.1	38.88	-76.2515	SALINITY	8	534	1984-10-09	2023-12-14	39.2055	-0.0196842	-0.0115064	-0.0298752	13.3955
1111	1231	EE1.1	38.88	-76.2515	SALINITY	9	582	1984-10-09	2023-12-14	39.2055	-0.00786927	-0.00277112	-0.0209311	13.7627
1112	1232	EE2.1	38.6549	-76.2643	SALINITY	0.3	15	1985-04-23	1985-12-10	0.632877	8.92214	9.60061	7.83527	5.45848
1113	1232	EE2.1	38.6549	-76.2643	SALINITY	0.5	568	1984-08-02	2023-12-13	39.389	-0.02046	-0.00211152	-0.020738	12.4902
1114	1232	EE2.1	38.6549	-76.2643	SALINITY	1	577	1984-08-02	2023-12-13	39.389	-0.0248447	-0.00909445	-0.0270244	12.6726
1115	1232	EE2.1	38.6549	-76.2643	SALINITY	2	576	1984-08-02	2023-12-13	39.389	-0.023531	-0.00873923	-0.027022	12.741
1116	1232	EE2.1	38.6549	-76.2643	SALINITY	3	577	1984-08-02	2023-12-13	39.389	-0.0250912	-0.00902295	-0.0273764	12.8612
1117	1232	EE2.1	38.6549	-76.2643	SALINITY	4	575	1984-08-02	2023-12-13	39.389	-0.0242706	-0.00842637	-0.0271491	12.9268
1118	1232	EE2.1	38.6549	-76.2643	SALINITY	5	575	1984-08-02	2023-12-13	39.389	-0.0233613	-0.00790212	-0.0256602	13.0998
1119	1232	EE2.1	38.6549	-76.2643	SALINITY	5.9	4	1995-09-06	2002-03-12	6.51781	0.183748	0.856676	-0.133312	12.7125
1120	1232	EE2.1	38.6549	-76.2643	SALINITY	6	549	1984-08-02	2023-12-13	39.389	-0.025392	-0.0100511	-0.0277348	13.2341
1121	1232	EE2.1	38.6549	-76.2643	SALINITY	6.1	10	1993-08-10	2012-10-16	19.1973	0.0333615	0.0583339	-0.237408	13.4739
1122	1232	EE2.1	38.6549	-76.2643	SALINITY	6.2	16	1989-04-04	1999-04-27	10.0685	-0.439337	-0.242482	-0.746241	15.7831
1123	1232	EE2.1	38.6549	-76.2643	SALINITY	6.3	20	1986-03-25	2013-05-14	27.1562	-0.0957356	-0.0666965	-0.304856	12.1561
1124	1232	EE2.1	38.6549	-76.2643	SALINITY	6.4	22	1987-10-06	2022-03-15	34.463	-0.0147123	0.0523177	-0.0917666	12.9607
1125	1232	EE2.1	38.6549	-76.2643	SALINITY	6.5	48	1984-08-23	2017-06-13	32.8274	-0.00584426	0.0374363	-0.0908621	14.4191
1126	1232	EE2.1	38.6549	-76.2643	SALINITY	6.6	48	1985-06-04	2015-08-04	30.1863	-0.0305625	0.0101784	-0.0767287	12.6048
1127	1232	EE2.1	38.6549	-76.2643	SALINITY	6.7	50	1985-07-23	2018-10-16	33.2548	-0.0592329	-0.00811503	-0.105144	14.1301
1128	1232	EE2.1	38.6549	-76.2643	SALINITY	6.8	57	1985-05-08	2023-09-12	38.3726	0.0356004	0.0621081	0.0131553	12.7649
1129	1232	EE2.1	38.6549	-76.2643	SALINITY	6.9	39	1985-07-09	2023-10-17	38.2986	-0.0420988	0.0199853	-0.0760696	14.1174
1130	1232	EE2.1	38.6549	-76.2643	SALINITY	7	266	1984-08-02	2023-12-13	39.389	-0.0138396	-0.00707023	-0.0346902	13.9795
1131	1232	EE2.1	38.6549	-76.2643	SALINITY	7.1	24	1986-05-13	2021-04-13	34.9425	-0.0612304	-0.00249902	-0.0971382	14.0934
1132	1232	EE2.1	38.6549	-76.2643	SALINITY	7.2	21	1985-04-23	2020-07-07	35.2301	-0.0163675	0.0312305	-0.0551001	12.254
1133	1232	EE2.1	38.6549	-76.2643	SALINITY	7.3	10	2005-05-11	2022-10-19	17.4521	0.205141	0.390434	0.152714	4.86425
1134	1232	EE2.1	38.6549	-76.2643	SALINITY	7.4	14	1986-06-26	2023-07-11	37.0658	0.0412476	0.130296	-0.0129964	12.6517
1135	1232	EE2.1	38.6549	-76.2643	SALINITY	7.5	15	1985-09-10	2023-03-13	37.5288	0.0415828	0.096739	-0.0829098	12.4854
1136	1232	EE2.1	38.6549	-76.2643	SALINITY	7.7	8	2006-07-20	2008-10-07	2.21918	2.94873	4.24604	0.536574	-53.6211
1137	1232	EE2.1	38.6549	-76.2643	SALINITY	8	5	1984-08-23	1997-02-12	12.4822	-0.825488	-0.230148	-0.920912	21.0738
1138	1233	EE2.2	38.5261	-76.3041	SALINITY	0.5	549	1984-10-17	2023-12-13	39.1808	-0.0198162	-0.00411622	-0.0235595	13.1695
1139	1233	EE2.2	38.5261	-76.3041	SALINITY	1	545	1984-10-17	2023-12-13	39.1808	-0.0186562	-0.00261555	-0.0221244	13.1502
1140	1233	EE2.2	38.5261	-76.3041	SALINITY	10	400	1986-03-10	2023-12-13	37.7863	-0.00798807	0.00521439	-0.0179148	14.6406
1141	1233	EE2.2	38.5261	-76.3041	SALINITY	10.1	4	1986-03-25	2023-06-05	37.2219	0.0350795	0.100224	0.0193361	15.3166
1142	1233	EE2.2	38.5261	-76.3041	SALINITY	10.2	4	1989-05-17	2022-09-12	33.3452	-0.0057584	0.0962554	-0.15749	13.7564
1143	1233	EE2.2	38.5261	-76.3041	SALINITY	10.3	6	1990-06-26	2022-08-11	32.1479	0.064104	0.127782	-0.0124425	13.03
1144	1233	EE2.2	38.5261	-76.3041	SALINITY	10.4	3	1989-06-27	2020-07-07	31.0493	0.330903	0.382345	0.150817	2.25457
1145	1233	EE2.2	38.5261	-76.3041	SALINITY	10.5	8	1987-05-05	2023-09-12	36.3808	0.129504	0.15784	0.0129088	10.2676
1146	1233	EE2.2	38.5261	-76.3041	SALINITY	10.6	5	2007-06-19	2022-04-20	14.8466	-0.310841	0.56172	-0.591068	24.0173
1147	1233	EE2.2	38.5261	-76.3041	SALINITY	10.7	7	1996-06-25	2021-03-16	24.7397	-0.0175408	0.107484	-0.116645	14.0139
1148	1233	EE2.2	38.5261	-76.3041	SALINITY	10.8	13	1987-09-02	2023-04-10	35.6274	-0.0670831	-0.0475173	-0.123055	17.9873
1149	1233	EE2.2	38.5261	-76.3041	SALINITY	10.9	4	1989-07-25	2017-03-21	27.674	0.0635104	0.0820265	0.0449593	12.3881
1150	1233	EE2.2	38.5261	-76.3041	SALINITY	11	377	1986-03-10	2023-02-15	36.9616	0	0.0114868	-0.0143488	14.8935
1151	1233	EE2.2	38.5261	-76.3041	SALINITY	11.1	14	1987-06-02	2023-03-13	35.8027	0.042482	0.124762	-0.0567697	13.1127
1152	1233	EE2.2	38.5261	-76.3041	SALINITY	11.2	20	1986-05-13	2020-08-12	34.274	0.00934402	0.034546	-0.0773352	13.3597
1153	1233	EE2.2	38.5261	-76.3041	SALINITY	11.3	18	1990-05-15	2015-07-07	25.1616	-0.0748201	0.0150861	-0.097378	15.1126
1154	1233	EE2.2	38.5261	-76.3041	SALINITY	11.4	16	1987-08-04	2019-09-18	32.1452	-0.0969169	-0.0304302	-0.201583	16.7836
1155	1233	EE2.2	38.5261	-76.3041	SALINITY	11.5	16	1986-05-28	2016-07-12	30.1452	0.0978566	0.133844	0.0143649	12.7693
1156	1233	EE2.2	38.5261	-76.3041	SALINITY	11.6	9	1995-08-08	2011-06-07	15.8411	0.0144686	0.0721798	-0.192198	13.8016
1157	1233	EE2.2	38.5261	-76.3041	SALINITY	11.7	14	1992-08-25	2010-11-16	18.2384	-0.220947	-0.0769458	-0.395556	19.4559
1158	1233	EE2.2	38.5261	-76.3041	SALINITY	11.8	11	1988-03-29	2008-10-21	20.5781	-0.0022451	0.142145	-0.0987136	14.8927
1159	1233	EE2.2	38.5261	-76.3041	SALINITY	11.9	5	1987-04-07	2003-06-17	16.2055	-0.294604	-0.140745	-0.401359	18.9728
1160	1233	EE2.2	38.5261	-76.3041	SALINITY	12	186	1986-03-10	2013-12-10	27.7726	-0.0426404	0.00778427	-0.0558037	15.1119
1161	1233	EE2.2	38.5261	-76.3041	SALINITY	12.1	10	1991-08-20	2009-06-16	17.8356	-0.0771549	0.0955612	-0.254349	15.7343
1162	1233	EE2.2	38.5261	-76.3041	SALINITY	12.2	9	1986-11-20	2003-10-07	16.8904	0.119337	0.263484	-0.176398	12.8433
1163	1233	EE2.2	38.5261	-76.3041	SALINITY	12.3	12	1992-07-21	2006-07-06	13.9671	0.0162875	0.354422	-0.175812	12.5484
1164	1233	EE2.2	38.5261	-76.3041	SALINITY	12.4	15	1986-12-09	2007-02-27	20.2329	-0.208803	-0.186853	-0.513523	17.2026
1165	1233	EE2.2	38.5261	-76.3041	SALINITY	12.5	12	1989-03-22	2005-08-23	16.4329	-0.19502	0.0391573	-0.560742	13.9897
1166	1233	EE2.2	38.5261	-76.3041	SALINITY	12.6	11	1989-08-15	2006-09-06	17.0712	-0.235967	-0.0276083	-0.740035	16.4022
1167	1233	EE2.2	38.5261	-76.3041	SALINITY	12.7	10	1987-07-08	2007-09-06	20.1781	0.216535	0.697303	-0.13603	13.1924
1168	1233	EE2.2	38.5261	-76.3041	SALINITY	12.8	6	1986-03-10	1998-08-18	12.4493	0.510781	0.756971	0.124881	14.3577
1169	1233	EE2.2	38.5261	-76.3041	SALINITY	12.9	3	1987-11-19	1993-05-11	5.47945	-1.37268	-1.36838	-1.37305	20.3101
1170	1233	EE2.2	38.5261	-76.3041	SALINITY	13	47	1986-04-29	1998-09-02	12.3534	0.00478626	0.0144913	-0.194173	15.6289
1171	1233	EE2.2	38.5261	-76.3041	SALINITY	13.1	6	1988-09-07	1996-06-11	7.76438	-0.133902	0.751974	-0.399835	14.7113
1172	1233	EE2.2	38.5261	-76.3041	SALINITY	13.2	5	1986-06-26	1996-09-24	10.2548	0.341042	0.549183	-0.659799	14.3958
1173	1233	EE2.2	38.5261	-76.3041	SALINITY	13.5	11	1986-04-29	1997-01-15	10.7233	-0.149117	0.134415	-0.50797	15.6771
1174	1233	EE2.2	38.5261	-76.3041	SALINITY	14	3	1987-03-11	1997-03-05	9.99178	-0.573958	-0.12064	-0.627461	20.6354
1175	1233	EE2.2	38.5261	-76.3041	SALINITY	2	531	1984-10-17	2023-12-13	39.1808	-0.0158057	0.000352007	-0.0189925	13.1391
1176	1233	EE2.2	38.5261	-76.3041	SALINITY	3	546	1984-10-17	2023-12-13	39.1808	-0.0194496	-0.00265209	-0.0223452	13.2395
1177	1233	EE2.2	38.5261	-76.3041	SALINITY	4	451	1984-10-17	2023-12-13	39.1808	-0.0190954	-0.00344516	-0.024605	12.995
1178	1233	EE2.2	38.5261	-76.3041	SALINITY	5	546	1984-10-17	2023-12-13	39.1808	-0.0184125	-0.00274994	-0.0223267	13.46
1179	1233	EE2.2	38.5261	-76.3041	SALINITY	6	449	1984-12-13	2023-12-13	39.0247	-0.00772827	4.29772e-06	-0.0201959	13.482
1180	1233	EE2.2	38.5261	-76.3041	SALINITY	7	543	1984-12-13	2023-12-13	39.0247	-0.0070755	0.00478914	-0.0138544	13.8175
1181	1233	EE2.2	38.5261	-76.3041	SALINITY	8	442	1984-12-13	2023-12-13	39.0247	0	0.00882944	-0.0118327	13.9813
1182	1233	EE2.2	38.5261	-76.3041	SALINITY	9	517	1984-12-13	2023-12-13	39.0247	-0.00314784	0.00384171	-0.0149001	14.4474
1183	1233	EE2.2	38.5261	-76.3041	SALINITY	9.2	3	1995-10-17	2014-03-19	18.4329	-1.09994	0.00315721	-1.21811	27.8571
1184	1233	EE2.2	38.5261	-76.3041	SALINITY	9.4	6	1990-06-12	2022-06-08	32.011	0.441439	2.44638	0.149001	-1.32949
1185	1233	EE2.2	38.5261	-76.3041	SALINITY	9.7	7	1988-05-10	2023-10-18	35.463	0.089889	0.100884	0.052423	13.5549
1186	1234	EE3.0	38.2809	-76.0103	SALINITY	0.5	452	1986-01-07	2023-12-13	37.9562	0	-0.00260576	-0.0254331	12.8613
1187	1234	EE3.0	38.2809	-76.0103	SALINITY	1	452	1986-01-07	2023-12-13	37.9562	0	-0.00155343	-0.0235518	12.9159
1188	1234	EE3.0	38.2809	-76.0103	SALINITY	2	452	1986-01-07	2023-12-13	37.9562	0	-0.00208593	-0.0251715	12.99
1189	1234	EE3.0	38.2809	-76.0103	SALINITY	3	452	1986-01-07	2023-12-13	37.9562	-0.00176052	-0.00313253	-0.0257537	13.0917
1190	1234	EE3.0	38.2809	-76.0103	SALINITY	4	441	1986-01-07	2023-12-13	37.9562	-0.00356424	-0.00501557	-0.0273467	13.13
1191	1234	EE3.0	38.2809	-76.0103	SALINITY	4.1	5	2020-08-18	2023-11-15	3.24384	1.49295	2.24917	-0.780865	-39.7213
1192	1234	EE3.0	38.2809	-76.0103	SALINITY	4.2	3	2004-08-16	2023-05-18	18.7644	0.528447	0.555644	0.120423	-6.80556
1193	1234	EE3.0	38.2809	-76.0103	SALINITY	4.3	4	2007-07-11	2023-10-18	16.2822	0.349623	0.368833	0.256864	3.1662
1194	1234	EE3.0	38.2809	-76.0103	SALINITY	4.5	3	1988-06-22	2015-05-06	26.8877	-0.114899	-0.027907	-0.12158	16.4814
1195	1234	EE3.0	38.2809	-76.0103	SALINITY	4.7	4	2011-07-12	2022-11-15	11.3534	0.525557	0.660594	0.390471	-2.91538
1196	1234	EE3.0	38.2809	-76.0103	SALINITY	4.8	3	2014-12-18	2021-03-16	6.24658	-0.43479	0.139034	-1.38227	22.2849
1197	1234	EE3.0	38.2809	-76.0103	SALINITY	5	408	1986-01-07	2023-12-13	37.9562	-0.00918305	-0.0104299	-0.0330541	13.2953
1198	1234	EE3.0	38.2809	-76.0103	SALINITY	5.3	4	2003-07-09	2018-09-20	15.211	0.115264	0.261469	0.0558808	7.24818
1199	1234	EE3.0	38.2809	-76.0103	SALINITY	5.4	3	1986-06-10	2019-08-14	33.2	-0.15703	-0.121975	-0.168789	16.1001
1200	1234	EE3.0	38.2809	-76.0103	SALINITY	5.5	16	1988-04-06	2022-10-17	34.5534	-0.0358363	0.0514763	-0.0753709	13.5164
1201	1234	EE3.0	38.2809	-76.0103	SALINITY	5.6	9	1997-10-29	2020-12-21	23.1616	-0.0977291	0.213654	-0.281584	14.7652
1202	1234	EE3.0	38.2809	-76.0103	SALINITY	5.7	10	1987-05-07	2016-06-09	29.1123	-0.0571733	0.0888507	-0.124897	14.3205
1203	1234	EE3.0	38.2809	-76.0103	SALINITY	5.8	10	1987-08-04	2020-06-25	32.9151	-0.174986	-0.0385885	-0.516969	15.8152
1204	1234	EE3.0	38.2809	-76.0103	SALINITY	5.9	8	1986-01-07	2016-10-19	30.8027	-0.0658869	0.0525645	-0.162695	14.6
1205	1234	EE3.0	38.2809	-76.0103	SALINITY	6	279	1986-03-10	2023-12-13	37.7863	0.00854839	0.0135119	-0.0139469	12.7581
1206	1234	EE3.0	38.2809	-76.0103	SALINITY	6.1	17	1986-09-09	2017-10-19	31.1315	-0.101248	-0.0040944	-0.208594	15.0385
1207	1234	EE3.0	38.2809	-76.0103	SALINITY	6.2	22	1994-07-13	2022-05-18	27.8658	0	0.0617632	-0.121841	13.5473
1208	1234	EE3.0	38.2809	-76.0103	SALINITY	6.3	23	1986-05-13	2017-09-21	31.3808	-0.0759343	-0.046437	-0.120646	15.5072
1209	1234	EE3.0	38.2809	-76.0103	SALINITY	6.4	19	1990-03-08	2018-03-19	28.0493	0.0981915	0.158406	0.0223017	11.1944
1210	1234	EE3.0	38.2809	-76.0103	SALINITY	6.5	37	1986-07-15	2021-07-15	35.0247	-0.0256126	0.0339488	-0.0711927	14.5685
1211	1234	EE3.0	38.2809	-76.0103	SALINITY	6.6	29	1989-10-26	2022-08-10	32.811	-0.0271668	0.00544002	-0.0999907	14.1059
1212	1234	EE3.0	38.2809	-76.0103	SALINITY	6.7	20	1986-04-07	2016-12-14	30.7096	0.25473	0.293658	0.0958308	7.67441
1213	1234	EE3.0	38.2809	-76.0103	SALINITY	6.8	18	1992-10-08	2023-09-12	30.9479	0.0168621	0.0527748	-0.127582	14.0017
1214	1234	EE3.0	38.2809	-76.0103	SALINITY	6.9	14	1990-08-16	2022-01-13	31.4329	-0.015654	0.0326813	-0.0956495	12.9731
1215	1234	EE3.0	38.2809	-76.0103	SALINITY	7	29	1990-09-13	2023-01-12	32.3534	-0.078469	0.00999799	-0.148414	13.6429
1216	1234	EE3.0	38.2809	-76.0103	SALINITY	7.1	5	1989-09-14	2021-01-13	31.3534	-0.0643379	0.019125	-0.957451	12.1258
1217	1234	EE3.0	38.2809	-76.0103	SALINITY	7.2	8	1989-12-14	2017-07-12	27.5945	-0.0886662	0.0117789	-0.261964	13.3493
1218	1234	EE3.0	38.2809	-76.0103	SALINITY	7.3	3	1995-06-07	2005-10-31	10.4082	-2.18436	0.218283	-2.45452	33.1729
1219	1234	EE3.0	38.2809	-76.0103	SALINITY	7.5	4	1993-05-13	2004-06-01	11.0603	0.147935	0.163257	0.131923	8.18148
1220	1235	EE3.1	38.1968	-75.9732	SALINITY	0.3	17	1985-02-14	1985-12-10	0.819178	5.61984	6.21044	4.33768	11.8987
1221	1235	EE3.1	38.1968	-75.9732	SALINITY	0.5	566	1984-10-17	2023-12-13	39.1808	-0.0149294	-0.00567924	-0.0211294	14.6008
1222	1235	EE3.1	38.1968	-75.9732	SALINITY	1	563	1984-10-17	2023-12-13	39.1808	-0.0190572	-0.0123118	-0.0266646	14.842
1223	1235	EE3.1	38.1968	-75.9732	SALINITY	10	514	1984-10-17	2023-12-13	39.1808	-0.0168365	-0.00925954	-0.0240401	15.6579
1224	1235	EE3.1	38.1968	-75.9732	SALINITY	10.3	4	1992-12-15	2021-12-09	29.0027	-0.164365	-0.137573	-0.220501	19.0505
1225	1235	EE3.1	38.1968	-75.9732	SALINITY	10.4	9	1986-03-10	2023-11-15	37.7096	1.29976	1.79572	0.498509	-35.3973
1226	1235	EE3.1	38.1968	-75.9732	SALINITY	10.5	11	1987-01-05	2023-05-18	36.389	-0.0785437	0.0737923	-0.134138	15.7782
1227	1235	EE3.1	38.1968	-75.9732	SALINITY	10.6	5	2014-05-14	2023-03-16	8.84384	1.31831	1.44561	0.130266	-34.2909
1228	1235	EE3.1	38.1968	-75.9732	SALINITY	10.7	11	1997-05-29	2023-06-08	26.0438	0.0210949	0.157265	-0.0558017	15.1057
1229	1235	EE3.1	38.1968	-75.9732	SALINITY	10.8	9	1986-09-09	2023-07-13	36.8658	-0.0165741	0.187985	-0.0235101	12.7301
1230	1235	EE3.1	38.1968	-75.9732	SALINITY	10.9	6	1997-06-12	2023-10-18	26.3671	0.1028	0.210885	0.0697414	14.7885
1231	1235	EE3.1	38.1968	-75.9732	SALINITY	11	440	1984-10-17	2023-10-12	39.011	-0.00952044	-0.00473983	-0.0228303	15.6115
1232	1235	EE3.1	38.1968	-75.9732	SALINITY	11.1	6	1986-01-07	2021-04-14	35.2904	-0.119895	0.0315311	-0.19601	19.3607
1233	1235	EE3.1	38.1968	-75.9732	SALINITY	11.2	11	1987-06-02	2022-08-10	35.2137	-0.129825	-0.0471402	-0.181217	17.4476
1234	1235	EE3.1	38.1968	-75.9732	SALINITY	11.3	6	1995-08-10	2018-05-17	22.7836	0.41344	0.632547	-0.121579	1.94095
1235	1235	EE3.1	38.1968	-75.9732	SALINITY	11.4	19	1986-07-29	2021-03-16	34.6548	-0.0896387	-0.0460999	-0.168088	17.4369
1236	1235	EE3.1	38.1968	-75.9732	SALINITY	11.5	32	1987-09-14	2022-04-26	34.6384	-0.115109	-0.0767137	-0.150637	16.6945
1237	1235	EE3.1	38.1968	-75.9732	SALINITY	11.6	12	1986-10-08	2017-07-12	30.7808	-0.0286712	0.14017	-0.0894908	15.1911
1238	1235	EE3.1	38.1968	-75.9732	SALINITY	11.7	18	1990-10-31	2022-09-21	31.9123	0.0219007	0.112904	-0.00310383	16.3584
1239	1235	EE3.1	38.1968	-75.9732	SALINITY	11.8	12	1986-05-13	2022-08-15	36.2822	-0.00802738	0.0309606	-0.127768	14.6323
1240	1235	EE3.1	38.1968	-75.9732	SALINITY	11.9	19	1986-08-26	2021-01-13	34.4082	-0.0886455	0.00466978	-0.135111	17.1961
1241	1235	EE3.1	38.1968	-75.9732	SALINITY	12	244	1984-10-17	2023-10-12	39.011	-0.00626028	0.00263414	-0.0232027	15.7924
1242	1235	EE3.1	38.1968	-75.9732	SALINITY	12.1	19	1987-09-02	2021-07-15	33.8904	-0.00706857	0.0305864	-0.0471235	16.6898
1243	1235	EE3.1	38.1968	-75.9732	SALINITY	12.2	27	1985-06-04	2023-05-10	37.9562	0.0492486	0.0703846	-0.0182166	13.4633
1244	1235	EE3.1	38.1968	-75.9732	SALINITY	12.3	22	1987-10-20	2021-06-23	33.6986	-0.0705398	-0.0104512	-0.107902	17.1129
1245	1235	EE3.1	38.1968	-75.9732	SALINITY	12.4	29	1986-04-07	2020-10-19	34.5589	0.0370279	0.0748059	-0.01486	15.664
1246	1235	EE3.1	38.1968	-75.9732	SALINITY	12.5	35	1985-07-23	2021-08-16	36.0904	0.0156068	0.0517	-0.0217172	15.5743
1247	1235	EE3.1	38.1968	-75.9732	SALINITY	12.6	15	1987-03-11	2022-06-08	35.2685	-0.0336238	0.0174699	-0.0815028	16.2258
1248	1235	EE3.1	38.1968	-75.9732	SALINITY	12.7	11	1989-04-06	2023-06-29	34.2521	-0.0393343	0.129763	-0.200832	13.647
1249	1235	EE3.1	38.1968	-75.9732	SALINITY	12.8	15	1987-04-07	2023-08-14	36.3781	-0.0150272	0.0400732	-0.0866009	14.1132
1250	1235	EE3.1	38.1968	-75.9732	SALINITY	12.9	11	1987-05-07	2023-10-12	36.4575	0.0334645	0.0858843	-0.100626	14.57
1251	1235	EE3.1	38.1968	-75.9732	SALINITY	13	44	1984-12-12	2022-10-21	37.8822	-0.0416505	-0.0297466	-0.148774	16.7139
1252	1235	EE3.1	38.1968	-75.9732	SALINITY	13.1	4	1985-05-21	1993-06-17	8.07945	0.300155	0.332853	-1.81758	15.2924
1253	1235	EE3.1	38.1968	-75.9732	SALINITY	13.2	3	1995-05-11	1997-08-28	2.30137	2.20888	3.04129	-1.30169	-4.94194
1254	1235	EE3.1	38.1968	-75.9732	SALINITY	13.3	4	1992-05-28	2021-09-20	29.3342	-5.88223	-2.90913	-6.05469	64.1817
1255	1235	EE3.1	38.1968	-75.9732	SALINITY	13.4	4	1985-07-09	1994-08-31	9.15068	-0.205854	0.0239308	-0.37759	19.2329
1256	1235	EE3.1	38.1968	-75.9732	SALINITY	13.5	4	1985-10-08	2022-05-26	36.6548	-0.115946	-0.100885	-0.130951	19.9806
1257	1235	EE3.1	38.1968	-75.9732	SALINITY	13.6	3	1985-12-10	1996-08-07	10.6658	-0.649912	-0.581236	-0.677165	20.1685
1258	1235	EE3.1	38.1968	-75.9732	SALINITY	2	548	1984-10-17	2023-12-13	39.1808	-0.0222775	-0.0139774	-0.0280126	14.9786
1259	1235	EE3.1	38.1968	-75.9732	SALINITY	3	563	1984-10-17	2023-12-13	39.1808	-0.0186796	-0.0124515	-0.0261377	15.0973
1260	1235	EE3.1	38.1968	-75.9732	SALINITY	4	520	1984-10-17	2023-12-13	39.1808	-0.023572	-0.0145996	-0.0294001	15.2987
1261	1235	EE3.1	38.1968	-75.9732	SALINITY	5	555	1984-10-17	2023-12-13	39.1808	-0.019983	-0.0115896	-0.0257195	15.2897
1262	1235	EE3.1	38.1968	-75.9732	SALINITY	6	519	1984-10-17	2023-12-13	39.1808	-0.0226245	-0.0144907	-0.0288697	15.4642
1263	1235	EE3.1	38.1968	-75.9732	SALINITY	7	556	1984-10-17	2023-12-13	39.1808	-0.017945	-0.0123193	-0.0267031	15.5495
1264	1235	EE3.1	38.1968	-75.9732	SALINITY	8	520	1984-10-17	2023-12-13	39.1808	-0.0226604	-0.0149023	-0.0298376	15.7504
1265	1235	EE3.1	38.1968	-75.9732	SALINITY	9	561	1984-10-17	2023-12-13	39.1808	-0.0172592	-0.0122499	-0.0263728	15.6959
1266	1235	EE3.1	38.1968	-75.9732	SALINITY	0.3	17	1985-02-14	1985-12-10	0.819178	5.61984	6.21044	4.33768	11.8987
1267	1235	EE3.1	38.1968	-75.9732	SALINITY	0.5	566	1984-10-17	2023-12-13	39.1808	-0.0149294	-0.00567924	-0.0211294	14.6008
1268	1235	EE3.1	38.1968	-75.9732	SALINITY	1	563	1984-10-17	2023-12-13	39.1808	-0.0190572	-0.0123118	-0.0266646	14.842
1269	1235	EE3.1	38.1968	-75.9732	SALINITY	10	514	1984-10-17	2023-12-13	39.1808	-0.0168365	-0.00925954	-0.0240401	15.6579
1270	1235	EE3.1	38.1968	-75.9732	SALINITY	10.3	4	1992-12-15	2021-12-09	29.0027	-0.164365	-0.137573	-0.220501	19.0505
1271	1235	EE3.1	38.1968	-75.9732	SALINITY	10.4	9	1986-03-10	2023-11-15	37.7096	1.29976	1.79572	0.498509	-35.3973
1272	1235	EE3.1	38.1968	-75.9732	SALINITY	10.5	11	1987-01-05	2023-05-18	36.389	-0.0785437	0.0737923	-0.134138	15.7782
1273	1235	EE3.1	38.1968	-75.9732	SALINITY	10.6	5	2014-05-14	2023-03-16	8.84384	1.31831	1.44561	0.130266	-34.2909
1274	1235	EE3.1	38.1968	-75.9732	SALINITY	10.7	11	1997-05-29	2023-06-08	26.0438	0.0210949	0.157265	-0.0558017	15.1057
1275	1235	EE3.1	38.1968	-75.9732	SALINITY	10.8	9	1986-09-09	2023-07-13	36.8658	-0.0165741	0.187985	-0.0235101	12.7301
1276	1235	EE3.1	38.1968	-75.9732	SALINITY	10.9	6	1997-06-12	2023-10-18	26.3671	0.1028	0.210885	0.0697414	14.7885
1277	1235	EE3.1	38.1968	-75.9732	SALINITY	11	440	1984-10-17	2023-10-12	39.011	-0.00952044	-0.00473983	-0.0228303	15.6115
1278	1235	EE3.1	38.1968	-75.9732	SALINITY	11.1	6	1986-01-07	2021-04-14	35.2904	-0.119895	0.0315311	-0.19601	19.3607
1279	1235	EE3.1	38.1968	-75.9732	SALINITY	11.2	11	1987-06-02	2022-08-10	35.2137	-0.129825	-0.0471402	-0.181217	17.4476
1280	1235	EE3.1	38.1968	-75.9732	SALINITY	11.3	6	1995-08-10	2018-05-17	22.7836	0.41344	0.632547	-0.121579	1.94095
1281	1235	EE3.1	38.1968	-75.9732	SALINITY	11.4	19	1986-07-29	2021-03-16	34.6548	-0.0896387	-0.0460999	-0.168088	17.4369
1282	1235	EE3.1	38.1968	-75.9732	SALINITY	11.5	32	1987-09-14	2022-04-26	34.6384	-0.115109	-0.0767137	-0.150637	16.6945
1283	1235	EE3.1	38.1968	-75.9732	SALINITY	11.6	12	1986-10-08	2017-07-12	30.7808	-0.0286712	0.14017	-0.0894908	15.1911
1284	1235	EE3.1	38.1968	-75.9732	SALINITY	11.7	18	1990-10-31	2022-09-21	31.9123	0.0219007	0.112904	-0.00310383	16.3584
1285	1235	EE3.1	38.1968	-75.9732	SALINITY	11.8	12	1986-05-13	2022-08-15	36.2822	-0.00802738	0.0309606	-0.127768	14.6323
1286	1235	EE3.1	38.1968	-75.9732	SALINITY	11.9	19	1986-08-26	2021-01-13	34.4082	-0.0886455	0.00466978	-0.135111	17.1961
1287	1235	EE3.1	38.1968	-75.9732	SALINITY	12	244	1984-10-17	2023-10-12	39.011	-0.00626028	0.00263414	-0.0232027	15.7924
1288	1235	EE3.1	38.1968	-75.9732	SALINITY	12.1	19	1987-09-02	2021-07-15	33.8904	-0.00706857	0.0305864	-0.0471235	16.6898
1289	1235	EE3.1	38.1968	-75.9732	SALINITY	12.2	27	1985-06-04	2023-05-10	37.9562	0.0492486	0.0703846	-0.0182166	13.4633
1290	1235	EE3.1	38.1968	-75.9732	SALINITY	12.3	22	1987-10-20	2021-06-23	33.6986	-0.0705398	-0.0104512	-0.107902	17.1129
1291	1235	EE3.1	38.1968	-75.9732	SALINITY	12.4	29	1986-04-07	2020-10-19	34.5589	0.0370279	0.0748059	-0.01486	15.664
1292	1235	EE3.1	38.1968	-75.9732	SALINITY	12.5	35	1985-07-23	2021-08-16	36.0904	0.0156068	0.0517	-0.0217172	15.5743
1293	1235	EE3.1	38.1968	-75.9732	SALINITY	12.6	15	1987-03-11	2022-06-08	35.2685	-0.0336238	0.0174699	-0.0815028	16.2258
1294	1235	EE3.1	38.1968	-75.9732	SALINITY	12.7	11	1989-04-06	2023-06-29	34.2521	-0.0393343	0.129763	-0.200832	13.647
1295	1235	EE3.1	38.1968	-75.9732	SALINITY	12.8	15	1987-04-07	2023-08-14	36.3781	-0.0150272	0.0400732	-0.0866009	14.1132
1296	1235	EE3.1	38.1968	-75.9732	SALINITY	12.9	11	1987-05-07	2023-10-12	36.4575	0.0334645	0.0858843	-0.100626	14.57
1297	1235	EE3.1	38.1968	-75.9732	SALINITY	13	44	1984-12-12	2022-10-21	37.8822	-0.0416505	-0.0297466	-0.148774	16.7139
1298	1235	EE3.1	38.1968	-75.9732	SALINITY	13.1	4	1985-05-21	1993-06-17	8.07945	0.300155	0.332853	-1.81758	15.2924
1299	1235	EE3.1	38.1968	-75.9732	SALINITY	13.2	3	1995-05-11	1997-08-28	2.30137	2.20888	3.04129	-1.30169	-4.94194
1300	1235	EE3.1	38.1968	-75.9732	SALINITY	13.3	4	1992-05-28	2021-09-20	29.3342	-5.88223	-2.90913	-6.05469	64.1817
1301	1235	EE3.1	38.1968	-75.9732	SALINITY	13.4	4	1985-07-09	1994-08-31	9.15068	-0.205854	0.0239308	-0.37759	19.2329
1302	1235	EE3.1	38.1968	-75.9732	SALINITY	13.5	4	1985-10-08	2022-05-26	36.6548	-0.115946	-0.100885	-0.130951	19.9806
1303	1235	EE3.1	38.1968	-75.9732	SALINITY	13.6	3	1985-12-10	1996-08-07	10.6658	-0.649912	-0.581236	-0.677165	20.1685
1304	1235	EE3.1	38.1968	-75.9732	SALINITY	2	548	1984-10-17	2023-12-13	39.1808	-0.0222775	-0.0139774	-0.0280126	14.9786
1305	1235	EE3.1	38.1968	-75.9732	SALINITY	3	563	1984-10-17	2023-12-13	39.1808	-0.0186796	-0.0124515	-0.0261377	15.0973
1306	1235	EE3.1	38.1968	-75.9732	SALINITY	4	520	1984-10-17	2023-12-13	39.1808	-0.023572	-0.0145996	-0.0294001	15.2987
1307	1235	EE3.1	38.1968	-75.9732	SALINITY	5	555	1984-10-17	2023-12-13	39.1808	-0.019983	-0.0115896	-0.0257195	15.2897
1308	1235	EE3.1	38.1968	-75.9732	SALINITY	6	519	1984-10-17	2023-12-13	39.1808	-0.0226245	-0.0144907	-0.0288697	15.4642
1309	1235	EE3.1	38.1968	-75.9732	SALINITY	7	556	1984-10-17	2023-12-13	39.1808	-0.017945	-0.0123193	-0.0267031	15.5495
1310	1235	EE3.1	38.1968	-75.9732	SALINITY	8	520	1984-10-17	2023-12-13	39.1808	-0.0226604	-0.0149023	-0.0298376	15.7504
1311	1235	EE3.1	38.1968	-75.9732	SALINITY	9	561	1984-10-17	2023-12-13	39.1808	-0.0172592	-0.0122499	-0.0263728	15.6959
1312	1236	EE3.2	37.9814	-75.9242	SALINITY	0.5	532	1986-03-11	2023-12-12	37.7808	-0.0103574	-0.000948117	-0.0163724	16.7476
1313	1236	EE3.2	37.9814	-75.9242	SALINITY	1	528	1986-03-11	2023-12-12	37.7808	-0.0100323	-0.00092712	-0.0166109	16.7338
1314	1236	EE3.2	37.9814	-75.9242	SALINITY	10	39	1986-04-08	2022-10-21	36.5616	0.00778231	0.0406691	-0.0195944	17.1633
1315	1236	EE3.2	37.9814	-75.9242	SALINITY	11	526	1986-03-11	2023-12-12	37.7808	-0.00529304	0.000648541	-0.0147062	17.2378
1316	1236	EE3.2	37.9814	-75.9242	SALINITY	12	38	1986-04-08	2022-10-21	36.5616	0.0309288	0.0668457	-0.0118145	17.5421
1317	1236	EE3.2	37.9814	-75.9242	SALINITY	13	527	1986-03-11	2023-12-12	37.7808	-0.00782159	-0.000504066	-0.0164395	17.3367
1318	1236	EE3.2	37.9814	-75.9242	SALINITY	14	35	1986-04-08	2022-10-21	36.5616	0.0223764	0.0745823	-0.00637391	18.0148
1319	1236	EE3.2	37.9814	-75.9242	SALINITY	15	527	1986-03-11	2023-12-12	37.7808	-0.00456417	0.000740257	-0.0147033	17.45
1320	1236	EE3.2	37.9814	-75.9242	SALINITY	16	41	1986-04-08	2022-10-21	36.5616	0.00288965	0.0570215	-0.0196945	18.2925
1321	1236	EE3.2	37.9814	-75.9242	SALINITY	17	525	1986-04-08	2023-12-12	37.7041	-0.00592602	0.0018295	-0.0136816	17.6047
1322	1236	EE3.2	37.9814	-75.9242	SALINITY	18	411	1986-04-08	2023-12-12	37.7041	-0.0089482	0.00304558	-0.0155616	17.7913
1323	1236	EE3.2	37.9814	-75.9242	SALINITY	19	522	1986-04-08	2023-12-12	37.7041	-0.00432996	0.00276892	-0.0132659	17.6727
1324	1236	EE3.2	37.9814	-75.9242	SALINITY	2	386	1986-03-11	2023-12-12	37.7808	-0.000907885	0.00283192	-0.0133339	16.4736
1325	1236	EE3.2	37.9814	-75.9242	SALINITY	20	29	1986-03-11	2022-10-21	36.6384	0.0724734	0.140159	0.0312031	18.3624
1326	1236	EE3.2	37.9814	-75.9242	SALINITY	21	521	1986-04-30	2023-12-12	37.6438	-0.00767984	0.00111704	-0.0154162	17.8275
1327	1236	EE3.2	37.9814	-75.9242	SALINITY	22	30	1986-04-30	2022-10-21	36.5014	0.0126273	0.0879874	-0.0108031	18.5433
1328	1236	EE3.2	37.9814	-75.9242	SALINITY	23	515	1986-04-30	2023-12-12	37.6438	-0.00758606	0.00150714	-0.0150683	17.8826
1329	1236	EE3.2	37.9814	-75.9242	SALINITY	23.5	5	1986-06-24	1992-11-23	6.42192	2.39808	2.56237	1.11742	16.1629
1330	1236	EE3.2	37.9814	-75.9242	SALINITY	23.7	4	1986-09-08	2018-05-17	31.7096	0.0179465	0.0271664	-0.0715692	15.1264
1331	1236	EE3.2	37.9814	-75.9242	SALINITY	24	32	1986-04-30	2022-10-21	36.5014	-0.0561034	-0.00776202	-0.135681	19.1341
1332	1236	EE3.2	37.9814	-75.9242	SALINITY	24.5	3	1987-06-15	1998-08-20	11.189	1.06122	1.23875	-0.0675986	2.58926
1333	1236	EE3.2	37.9814	-75.9242	SALINITY	24.7	3	1986-06-09	1997-11-18	11.4521	0.120668	0.121314	0.119856	18.1709
1334	1236	EE3.2	37.9814	-75.9242	SALINITY	24.8	3	1990-05-16	1993-10-12	3.41096	1.41955	1.70291	0.86294	10.6378
1335	1236	EE3.2	37.9814	-75.9242	SALINITY	25	463	1986-04-30	2023-12-12	37.6438	-0.00702676	0.00395505	-0.012873	17.8754
1336	1236	EE3.2	37.9814	-75.9242	SALINITY	25.2	4	1990-12-12	2010-09-29	19.811	0.24765	0.371727	0.0421051	13.8553
1337	1236	EE3.2	37.9814	-75.9242	SALINITY	25.3	9	1988-06-06	2004-04-14	15.8658	0.0481176	0.246425	-0.196056	17.4309
1338	1236	EE3.2	37.9814	-75.9242	SALINITY	25.4	4	1991-05-22	2001-05-31	10.0329	0.835494	0.946026	0.330843	5.68303
1339	1236	EE3.2	37.9814	-75.9242	SALINITY	25.5	15	1990-07-18	2019-11-14	29.3452	0.0865852	0.204758	-0.0163387	15.797
1340	1236	EE3.2	37.9814	-75.9242	SALINITY	25.6	9	1987-07-06	2015-05-06	27.8521	-0.0794939	0.0518285	-0.123592	18.7559
1341	1236	EE3.2	37.9814	-75.9242	SALINITY	25.7	16	1989-12-14	2023-11-15	33.9425	0.205664	0.267841	0.0913188	16.7032
1342	1236	EE3.2	37.9814	-75.9242	SALINITY	25.8	11	1988-09-01	2019-08-14	30.9699	-0.0716084	-0.00495885	-0.121879	18.7783
1343	1236	EE3.2	37.9814	-75.9242	SALINITY	25.9	8	1989-06-14	2013-10-17	24.3589	0.250798	0.320566	0.0485478	15.6358
1344	1236	EE3.2	37.9814	-75.9242	SALINITY	26	85	1986-04-30	2023-03-16	36.9014	-0.0407731	-0.0165745	-0.0600163	18.4045
1345	1236	EE3.2	37.9814	-75.9242	SALINITY	26.1	15	1990-08-29	2023-10-18	33.1589	-0.0128309	0.012793	-0.0422965	18.0007
1346	1236	EE3.2	37.9814	-75.9242	SALINITY	26.2	27	1986-04-30	2023-09-12	37.3945	0.0117531	0.0462308	-0.0459429	17.5621
1347	1236	EE3.2	37.9814	-75.9242	SALINITY	26.3	31	1989-08-30	2023-09-20	34.0795	-0.0101095	0.0327925	-0.0556728	17.878
1348	1236	EE3.2	37.9814	-75.9242	SALINITY	26.4	25	1986-12-08	2023-12-12	37.0356	-0.0791015	-0.0218999	-0.111223	18.7196
1349	1236	EE3.2	37.9814	-75.9242	SALINITY	26.5	43	1987-02-24	2023-06-29	36.3671	0.0328738	0.0994817	0.00972789	15.2571
1350	1236	EE3.2	37.9814	-75.9242	SALINITY	26.6	19	1986-07-29	2022-08-15	36.0712	-0.0531857	0.0464745	-0.0635415	19.4082
1351	1236	EE3.2	37.9814	-75.9242	SALINITY	26.7	23	1989-07-12	2023-10-11	34.2712	0.0501916	0.0773843	-0.000693963	17.7548
1352	1236	EE3.2	37.9814	-75.9242	SALINITY	26.8	13	1986-09-24	2023-05-10	36.6493	-0.0591892	0.021027	-0.126291	18.5397
1353	1236	EE3.2	37.9814	-75.9242	SALINITY	26.9	8	1991-11-06	2004-10-07	12.9288	-1.44723	-0.221638	-2.93069	27.5766
1354	1236	EE3.2	37.9814	-75.9242	SALINITY	27	115	1986-05-12	2023-08-14	37.2822	-0.00812776	0.00462819	-0.0309979	17.8222
1355	1236	EE3.2	37.9814	-75.9242	SALINITY	27.1	6	1986-08-25	2023-07-17	36.9178	-0.369756	-0.0408727	-0.429964	17.6551
1356	1236	EE3.2	37.9814	-75.9242	SALINITY	27.2	3	1987-04-06	2023-08-14	36.3808	0.100574	0.145951	-0.047301	20.0231
1357	1236	EE3.2	37.9814	-75.9242	SALINITY	27.3	10	1986-05-12	2023-04-20	36.9644	-0.0132099	0.0531416	-0.0985184	15.8074
1358	1236	EE3.2	37.9814	-75.9242	SALINITY	27.4	3	1992-04-15	1996-04-25	4.03014	-2.78768	-0.365718	-3.66758	31.8726
1359	1236	EE3.2	37.9814	-75.9242	SALINITY	27.5	8	1987-05-06	2021-06-23	34.1562	-0.0373219	0.152666	-0.29355	18.5678
1360	1236	EE3.2	37.9814	-75.9242	SALINITY	27.6	8	1986-11-17	2021-08-16	34.7699	-0.0239543	0.0738007	-0.216605	18.4539
1361	1236	EE3.2	37.9814	-75.9242	SALINITY	27.7	3	1995-09-21	2022-10-21	27.1014	1.04953	1.09902	-0.137312	-20.4143
1362	1236	EE3.2	37.9814	-75.9242	SALINITY	28	25	1986-10-07	2022-02-10	35.3699	0.0197197	0.0738155	-0.0766884	15.6965
1363	1236	EE3.2	37.9814	-75.9242	SALINITY	3	528	1986-03-11	2023-12-12	37.7808	-0.00959909	-0.00107538	-0.0163439	16.8295
1364	1236	EE3.2	37.9814	-75.9242	SALINITY	4	37	1986-03-11	2022-10-21	36.6384	-0.00167585	0.0208033	-0.0352474	16.0717
1365	1236	EE3.2	37.9814	-75.9242	SALINITY	5	529	1986-03-11	2023-12-12	37.7808	-0.00770441	-0.000192323	-0.0154019	16.84
1366	1236	EE3.2	37.9814	-75.9242	SALINITY	6	34	1986-03-11	2022-10-21	36.6384	-0.0212167	0.0169586	-0.0704157	16.8202
1367	1236	EE3.2	37.9814	-75.9242	SALINITY	7	527	1986-03-11	2023-12-12	37.7808	-0.00883925	-0.000907275	-0.01639	16.9006
1368	1236	EE3.2	37.9814	-75.9242	SALINITY	8	46	1986-03-11	2022-10-21	36.6384	-0.0231473	0.0212066	-0.0487258	16.8425
1369	1236	EE3.2	37.9814	-75.9242	SALINITY	9	528	1986-03-11	2023-12-12	37.7808	-0.00743188	-0.000338226	-0.0160962	17.036
1370	1236	EE3.2	37.9814	-75.9242	SALINITY	0.5	532	1986-03-11	2023-12-12	37.7808	-0.0103574	-0.000948117	-0.0163724	16.7476
1371	1236	EE3.2	37.9814	-75.9242	SALINITY	1	528	1986-03-11	2023-12-12	37.7808	-0.0100323	-0.00092712	-0.0166109	16.7338
1372	1236	EE3.2	37.9814	-75.9242	SALINITY	10	39	1986-04-08	2022-10-21	36.5616	0.00778231	0.0406691	-0.0195944	17.1633
1373	1236	EE3.2	37.9814	-75.9242	SALINITY	11	526	1986-03-11	2023-12-12	37.7808	-0.00529304	0.000648541	-0.0147062	17.2378
1374	1236	EE3.2	37.9814	-75.9242	SALINITY	12	38	1986-04-08	2022-10-21	36.5616	0.0309288	0.0668457	-0.0118145	17.5421
1375	1236	EE3.2	37.9814	-75.9242	SALINITY	13	527	1986-03-11	2023-12-12	37.7808	-0.00782159	-0.000504066	-0.0164395	17.3367
1376	1236	EE3.2	37.9814	-75.9242	SALINITY	14	35	1986-04-08	2022-10-21	36.5616	0.0223764	0.0745823	-0.00637391	18.0148
1377	1236	EE3.2	37.9814	-75.9242	SALINITY	15	527	1986-03-11	2023-12-12	37.7808	-0.00456417	0.000740257	-0.0147033	17.45
1378	1236	EE3.2	37.9814	-75.9242	SALINITY	16	41	1986-04-08	2022-10-21	36.5616	0.00288965	0.0570215	-0.0196945	18.2925
1379	1236	EE3.2	37.9814	-75.9242	SALINITY	17	525	1986-04-08	2023-12-12	37.7041	-0.00592602	0.0018295	-0.0136816	17.6047
1380	1236	EE3.2	37.9814	-75.9242	SALINITY	18	411	1986-04-08	2023-12-12	37.7041	-0.0089482	0.00304558	-0.0155616	17.7913
1381	1236	EE3.2	37.9814	-75.9242	SALINITY	19	522	1986-04-08	2023-12-12	37.7041	-0.00432996	0.00276892	-0.0132659	17.6727
1382	1236	EE3.2	37.9814	-75.9242	SALINITY	2	386	1986-03-11	2023-12-12	37.7808	-0.000907885	0.00283192	-0.0133339	16.4736
1383	1236	EE3.2	37.9814	-75.9242	SALINITY	20	29	1986-03-11	2022-10-21	36.6384	0.0724734	0.140159	0.0312031	18.3624
1384	1236	EE3.2	37.9814	-75.9242	SALINITY	21	521	1986-04-30	2023-12-12	37.6438	-0.00767984	0.00111704	-0.0154162	17.8275
1385	1236	EE3.2	37.9814	-75.9242	SALINITY	22	30	1986-04-30	2022-10-21	36.5014	0.0126273	0.0879874	-0.0108031	18.5433
1386	1236	EE3.2	37.9814	-75.9242	SALINITY	23	515	1986-04-30	2023-12-12	37.6438	-0.00758606	0.00150714	-0.0150683	17.8826
1387	1236	EE3.2	37.9814	-75.9242	SALINITY	23.5	5	1986-06-24	1992-11-23	6.42192	2.39808	2.56237	1.11742	16.1629
1388	1236	EE3.2	37.9814	-75.9242	SALINITY	23.7	4	1986-09-08	2018-05-17	31.7096	0.0179465	0.0271664	-0.0715692	15.1264
1389	1236	EE3.2	37.9814	-75.9242	SALINITY	24	32	1986-04-30	2022-10-21	36.5014	-0.0561034	-0.00776202	-0.135681	19.1341
1390	1236	EE3.2	37.9814	-75.9242	SALINITY	24.5	3	1987-06-15	1998-08-20	11.189	1.06122	1.23875	-0.0675986	2.58926
1391	1236	EE3.2	37.9814	-75.9242	SALINITY	24.7	3	1986-06-09	1997-11-18	11.4521	0.120668	0.121314	0.119856	18.1709
1392	1236	EE3.2	37.9814	-75.9242	SALINITY	24.8	3	1990-05-16	1993-10-12	3.41096	1.41955	1.70291	0.86294	10.6378
1393	1236	EE3.2	37.9814	-75.9242	SALINITY	25	463	1986-04-30	2023-12-12	37.6438	-0.00702676	0.00395505	-0.012873	17.8754
1394	1236	EE3.2	37.9814	-75.9242	SALINITY	25.2	4	1990-12-12	2010-09-29	19.811	0.24765	0.371727	0.0421051	13.8553
1395	1236	EE3.2	37.9814	-75.9242	SALINITY	25.3	9	1988-06-06	2004-04-14	15.8658	0.0481176	0.246425	-0.196056	17.4309
1396	1236	EE3.2	37.9814	-75.9242	SALINITY	25.4	4	1991-05-22	2001-05-31	10.0329	0.835494	0.946026	0.330843	5.68303
1397	1236	EE3.2	37.9814	-75.9242	SALINITY	25.5	15	1990-07-18	2019-11-14	29.3452	0.0865852	0.204758	-0.0163387	15.797
1398	1236	EE3.2	37.9814	-75.9242	SALINITY	25.6	9	1987-07-06	2015-05-06	27.8521	-0.0794939	0.0518285	-0.123592	18.7559
1399	1236	EE3.2	37.9814	-75.9242	SALINITY	25.7	16	1989-12-14	2023-11-15	33.9425	0.205664	0.267841	0.0913188	16.7032
1400	1236	EE3.2	37.9814	-75.9242	SALINITY	25.8	11	1988-09-01	2019-08-14	30.9699	-0.0716084	-0.00495885	-0.121879	18.7783
1401	1236	EE3.2	37.9814	-75.9242	SALINITY	25.9	8	1989-06-14	2013-10-17	24.3589	0.250798	0.320566	0.0485478	15.6358
1402	1236	EE3.2	37.9814	-75.9242	SALINITY	26	85	1986-04-30	2023-03-16	36.9014	-0.0407731	-0.0165745	-0.0600163	18.4045
1403	1236	EE3.2	37.9814	-75.9242	SALINITY	26.1	15	1990-08-29	2023-10-18	33.1589	-0.0128309	0.012793	-0.0422965	18.0007
1404	1236	EE3.2	37.9814	-75.9242	SALINITY	26.2	27	1986-04-30	2023-09-12	37.3945	0.0117531	0.0462308	-0.0459429	17.5621
1405	1236	EE3.2	37.9814	-75.9242	SALINITY	26.3	31	1989-08-30	2023-09-20	34.0795	-0.0101095	0.0327925	-0.0556728	17.878
1406	1236	EE3.2	37.9814	-75.9242	SALINITY	26.4	25	1986-12-08	2023-12-12	37.0356	-0.0791015	-0.0218999	-0.111223	18.7196
1407	1236	EE3.2	37.9814	-75.9242	SALINITY	26.5	43	1987-02-24	2023-06-29	36.3671	0.0328738	0.0994817	0.00972789	15.2571
1408	1236	EE3.2	37.9814	-75.9242	SALINITY	26.6	19	1986-07-29	2022-08-15	36.0712	-0.0531857	0.0464745	-0.0635415	19.4082
1409	1236	EE3.2	37.9814	-75.9242	SALINITY	26.7	23	1989-07-12	2023-10-11	34.2712	0.0501916	0.0773843	-0.000693963	17.7548
1410	1236	EE3.2	37.9814	-75.9242	SALINITY	26.8	13	1986-09-24	2023-05-10	36.6493	-0.0591892	0.021027	-0.126291	18.5397
1411	1236	EE3.2	37.9814	-75.9242	SALINITY	26.9	8	1991-11-06	2004-10-07	12.9288	-1.44723	-0.221638	-2.93069	27.5766
1412	1236	EE3.2	37.9814	-75.9242	SALINITY	27	115	1986-05-12	2023-08-14	37.2822	-0.00812776	0.00462819	-0.0309979	17.8222
1413	1236	EE3.2	37.9814	-75.9242	SALINITY	27.1	6	1986-08-25	2023-07-17	36.9178	-0.369756	-0.0408727	-0.429964	17.6551
1414	1236	EE3.2	37.9814	-75.9242	SALINITY	27.2	3	1987-04-06	2023-08-14	36.3808	0.100574	0.145951	-0.047301	20.0231
1415	1236	EE3.2	37.9814	-75.9242	SALINITY	27.3	10	1986-05-12	2023-04-20	36.9644	-0.0132099	0.0531416	-0.0985184	15.8074
1416	1236	EE3.2	37.9814	-75.9242	SALINITY	27.4	3	1992-04-15	1996-04-25	4.03014	-2.78768	-0.365718	-3.66758	31.8726
1417	1236	EE3.2	37.9814	-75.9242	SALINITY	27.5	8	1987-05-06	2021-06-23	34.1562	-0.0373219	0.152666	-0.29355	18.5678
1418	1236	EE3.2	37.9814	-75.9242	SALINITY	27.6	8	1986-11-17	2021-08-16	34.7699	-0.0239543	0.0738007	-0.216605	18.4539
1419	1236	EE3.2	37.9814	-75.9242	SALINITY	27.7	3	1995-09-21	2022-10-21	27.1014	1.04953	1.09902	-0.137312	-20.4143
1420	1236	EE3.2	37.9814	-75.9242	SALINITY	28	25	1986-10-07	2022-02-10	35.3699	0.0197197	0.0738155	-0.0766884	15.6965
1421	1236	EE3.2	37.9814	-75.9242	SALINITY	3	528	1986-03-11	2023-12-12	37.7808	-0.00959909	-0.00107538	-0.0163439	16.8295
1422	1236	EE3.2	37.9814	-75.9242	SALINITY	4	37	1986-03-11	2022-10-21	36.6384	-0.00167585	0.0208033	-0.0352474	16.0717
1423	1236	EE3.2	37.9814	-75.9242	SALINITY	5	529	1986-03-11	2023-12-12	37.7808	-0.00770441	-0.000192323	-0.0154019	16.84
1424	1236	EE3.2	37.9814	-75.9242	SALINITY	6	34	1986-03-11	2022-10-21	36.6384	-0.0212167	0.0169586	-0.0704157	16.8202
1425	1236	EE3.2	37.9814	-75.9242	SALINITY	7	527	1986-03-11	2023-12-12	37.7808	-0.00883925	-0.000907275	-0.01639	16.9006
1426	1236	EE3.2	37.9814	-75.9242	SALINITY	8	46	1986-03-11	2022-10-21	36.6384	-0.0231473	0.0212066	-0.0487258	16.8425
1427	1236	EE3.2	37.9814	-75.9242	SALINITY	9	528	1986-03-11	2023-12-12	37.7808	-0.00743188	-0.000338226	-0.0160962	17.036
1428	1237	EE3.3	37.9145	-75.8015	SALINITY	0.5	467	1986-03-11	2023-12-12	37.7808	-0.0196403	-0.00849885	-0.0275935	17.2326
1429	1237	EE3.3	37.9145	-75.8015	SALINITY	1	467	1986-03-11	2023-12-12	37.7808	-0.0188989	-0.00871523	-0.0273892	17.1828
1430	1237	EE3.3	37.9145	-75.8015	SALINITY	2	463	1986-03-11	2023-12-12	37.7808	-0.0144308	-0.00710766	-0.0252538	17.3261
1431	1237	EE3.3	37.9145	-75.8015	SALINITY	2.3	5	1988-11-16	2011-10-17	22.9315	-0.15926	0.255002	-0.371488	15.0113
1432	1237	EE3.3	37.9145	-75.8015	SALINITY	2.4	12	1986-04-30	2015-10-21	29.4959	0.0861116	0.122032	-0.0248871	17.66
1433	1237	EE3.3	37.9145	-75.8015	SALINITY	2.5	32	1986-05-28	2023-03-16	36.8247	-0.00794832	0.0266992	-0.0408194	17.8688
1434	1237	EE3.3	37.9145	-75.8015	SALINITY	2.6	34	1986-09-24	2022-05-18	35.6712	0.00259654	0.0443148	-0.0279609	16.8515
1435	1237	EE3.3	37.9145	-75.8015	SALINITY	2.7	45	1986-12-08	2023-09-12	36.7863	0.0349876	0.0553661	-0.00364541	15.6992
1436	1237	EE3.3	37.9145	-75.8015	SALINITY	2.8	44	1986-07-14	2023-06-08	36.926	-0.0237267	0.00499787	-0.0501425	17.6046
1437	1237	EE3.3	37.9145	-75.8015	SALINITY	2.9	41	1986-03-11	2023-08-09	37.4384	0.00803132	0.0241861	-0.0256614	18.0339
1438	1237	EE3.3	37.9145	-75.8015	SALINITY	3	173	1986-03-24	2023-11-15	37.6712	0.00733873	0.0144686	-0.0172739	17.3755
1439	1237	EE3.3	37.9145	-75.8015	SALINITY	3.1	26	1987-06-15	2023-12-12	36.5178	-0.0327744	0.00630898	-0.0773191	17.8465
1440	1237	EE3.3	37.9145	-75.8015	SALINITY	3.2	50	1986-09-08	2022-04-13	35.6192	-0.113843	-0.0681066	-0.12699	19.3624
1441	1237	EE3.3	37.9145	-75.8015	SALINITY	3.3	36	1986-05-12	2019-04-17	32.9534	0.00414143	0.0222699	-0.0464063	17.6346
1442	1237	EE3.3	37.9145	-75.8015	SALINITY	3.4	17	1991-03-27	2023-10-18	32.5836	0.136829	0.196017	0.00894457	15.8298
1443	1237	EE3.3	37.9145	-75.8015	SALINITY	3.5	12	1996-12-12	2021-10-20	24.8712	-0.030585	0.15751	-0.157349	19.3045
1444	1237	EE3.3	37.9145	-75.8015	SALINITY	3.6	5	1996-09-24	2017-09-21	21.0055	-0.120198	0.361274	-0.41746	23.0098
1445	1238	EE3.4	37.9085	-75.7913	SALINITY	0	23	1988-06-07	1992-03-16	3.77534	-3.61749	-2.29031	-5.06546	31.7076
1446	1238	EE3.4	37.9085	-75.7913	SALINITY	1	529	1984-07-12	2024-02-21	39.6384	-0.0288764	-0.0196384	-0.0352992	17.3906
1447	1238	EE3.4	37.9085	-75.7913	SALINITY	2	498	1984-06-29	2024-02-21	39.674	-0.0195064	-0.00850873	-0.0252056	17.2546
1448	1238	EE3.4	37.9085	-75.7913	SALINITY	3	529	1984-07-12	2024-02-21	39.6384	0.0617886	0.0774344	0.0579557	15.5104
1449	1238	EE3.4	37.9085	-75.7913	SALINITY	4	344	1984-06-29	2024-02-21	39.674	-0.00720291	-4.62664e-05	-0.0184684	17.4947
1450	1238	EE3.4	37.9085	-75.7913	SALINITY	5	45	1984-10-22	2017-09-21	32.937	-0.000811572	0.0181479	-0.0427813	17.6087
1451	1239	EE3.5	37.7965	-75.8444	SALINITY	0	22	1988-06-07	1992-03-16	3.77534	-2.42344	-0.418406	-3.62152	30.4784
1452	1239	EE3.5	37.7965	-75.8444	SALINITY	1	565	1984-07-12	2024-02-21	39.6384	-0.0216963	-0.0141032	-0.0268578	18.4928
1453	1239	EE3.5	37.7965	-75.8444	SALINITY	10	522	1984-06-29	2024-02-21	39.674	-0.0130943	-0.00158951	-0.016899	18.8216
1454	1239	EE3.5	37.7965	-75.8444	SALINITY	11	561	1984-07-12	2024-02-21	39.6384	-0.0172599	-0.00691235	-0.0208427	19.0122
1455	1239	EE3.5	37.7965	-75.8444	SALINITY	12	518	1984-06-29	2024-02-21	39.674	-0.0132467	-0.00107248	-0.0164547	18.9755
1456	1239	EE3.5	37.7965	-75.8444	SALINITY	13	558	1984-07-12	2024-02-21	39.6384	-0.0188724	-0.00663259	-0.0209215	19.1401
1457	1239	EE3.5	37.7965	-75.8444	SALINITY	14	517	1984-06-29	2024-02-21	39.674	-0.0139793	-0.00182301	-0.0174352	19.0587
1458	1239	EE3.5	37.7965	-75.8444	SALINITY	15	550	1984-07-12	2024-02-21	39.6384	-0.0195483	-0.00672656	-0.0208695	19.1929
1459	1239	EE3.5	37.7965	-75.8444	SALINITY	16	263	1984-06-29	2023-09-11	39.2274	0.00019783	0.020091	-0.00350329	19.3723
1460	1239	EE3.5	37.7965	-75.8444	SALINITY	17	546	1984-07-12	2024-02-21	39.6384	-0.0222816	-0.00788803	-0.0228138	19.3355
1461	1239	EE3.5	37.7965	-75.8444	SALINITY	18	264	1984-06-29	2023-09-11	39.2274	0.00687735	0.0213896	-0.00211418	19.4654
1462	1239	EE3.5	37.7965	-75.8444	SALINITY	19	538	1984-07-12	2024-02-21	39.6384	-0.0217569	-0.00786421	-0.0228482	19.3983
1463	1239	EE3.5	37.7965	-75.8444	SALINITY	2	526	1984-06-29	2024-02-21	39.674	-0.0160775	-0.00465276	-0.0192966	18.3104
1464	1239	EE3.5	37.7965	-75.8444	SALINITY	20	265	1984-06-29	2023-09-11	39.2274	0.0110662	0.0260894	0.00242644	19.4053
1465	1239	EE3.5	37.7965	-75.8444	SALINITY	21	525	1984-07-12	2024-02-21	39.6384	-0.0196468	-0.0072892	-0.0224686	19.4472
1466	1239	EE3.5	37.7965	-75.8444	SALINITY	22	265	1984-06-29	2023-09-11	39.2274	0.00251186	0.018899	-0.00467968	19.4176
1467	1239	EE3.5	37.7965	-75.8444	SALINITY	23	502	1984-07-12	2024-02-21	39.6384	-0.0156055	-0.00480531	-0.0203619	19.5673
1468	1239	EE3.5	37.7965	-75.8444	SALINITY	24	265	1984-06-29	2023-09-11	39.2274	0.00107459	0.0167042	-0.00646294	19.4735
1469	1239	EE3.5	37.7965	-75.8444	SALINITY	25	447	1984-07-12	2024-02-21	39.6384	-0.0106234	-0.000553132	-0.017468	19.6607
1470	1239	EE3.5	37.7965	-75.8444	SALINITY	26	247	1984-06-29	2023-10-11	39.3096	-0.0120748	0.005275	-0.0205034	19.7731
1471	1239	EE3.5	37.7965	-75.8444	SALINITY	27	189	1984-07-25	2024-02-21	39.6027	0.00783743	0.0139537	-0.0123575	19.6254
1472	1239	EE3.5	37.7965	-75.8444	SALINITY	28	51	1984-06-29	2024-02-21	39.674	-0.0411604	0.0370069	-0.104243	20.1086
1473	1239	EE3.5	37.7965	-75.8444	SALINITY	29	15	1984-08-30	1993-09-29	9.08767	0.0748508	0.344174	-0.472202	18.3961
1474	1239	EE3.5	37.7965	-75.8444	SALINITY	3	565	1984-07-12	2024-02-21	39.6384	0.0741993	0.0874944	0.0692904	16.1123
1475	1239	EE3.5	37.7965	-75.8444	SALINITY	30	3	1985-05-20	1988-06-07	3.05205	-1.1685	-0.523452	-1.40191	19.658
1476	1239	EE3.5	37.7965	-75.8444	SALINITY	31	4	1984-08-30	1986-03-24	1.56438	-0.293999	0.869352	-1.4574	17.6812
1477	1239	EE3.5	37.7965	-75.8444	SALINITY	4	524	1984-06-29	2024-02-21	39.674	-0.0119773	-0.00262466	-0.0168926	18.3229
1478	1239	EE3.5	37.7965	-75.8444	SALINITY	5	564	1984-07-12	2024-02-21	39.6384	-0.0183019	-0.00978959	-0.0231077	18.6214
1479	1239	EE3.5	37.7965	-75.8444	SALINITY	6	526	1984-06-29	2024-02-21	39.674	-0.0117349	-0.00133614	-0.0162385	18.4716
1480	1239	EE3.5	37.7965	-75.8444	SALINITY	7	566	1984-07-12	2024-02-21	39.6384	-0.0172566	-0.00836892	-0.0217583	18.7898
1481	1239	EE3.5	37.7965	-75.8444	SALINITY	8	526	1984-06-29	2024-02-21	39.674	-0.0131366	-0.00234381	-0.0169041	18.6268
1482	1239	EE3.5	37.7965	-75.8444	SALINITY	9	565	1984-07-12	2024-02-21	39.6384	-0.0187108	-0.00892808	-0.0225738	18.9687
1483	1240	ELD01	36.8656	-76.329	SALINITY	0.3	7	2000-02-02	2002-05-21	2.29863	0.718165	2.69694	-0.722662	17.3912
1484	1240	ELD01	36.8656	-76.329	SALINITY	1	281	1998-01-22	2024-01-03	25.9644	0.0123653	0.0257691	-0.0185305	18.8792
1485	1240	ELD01	36.8656	-76.329	SALINITY	2	173	2007-05-01	2024-01-03	16.6877	0.0238183	0.0456311	-0.0380852	18.8238
1486	1240	ELD01	36.8656	-76.329	SALINITY	3	282	1998-01-22	2024-01-03	25.9644	0.0141566	0.0330865	-0.011925	18.9486
1487	1240	ELD01	36.8656	-76.329	SALINITY	4	175	1998-07-14	2024-01-03	25.4904	0.0304244	0.0521797	-0.0262774	18.742
1488	1240	ELD01	36.8656	-76.329	SALINITY	5	279	1998-01-22	2024-01-03	25.9644	0.00702888	0.0253128	-0.0164269	19.3903
1489	1240	ELD01	36.8656	-76.329	SALINITY	6	218	1998-01-22	2024-01-03	25.9644	0.0428759	0.056273	0.00982738	19.1428
1490	1240	ELD01	36.8656	-76.329	SALINITY	7	49	1998-11-23	2023-11-29	25.0329	0.0676382	0.132883	0.0261731	18.6811
1491	1241	ELE01	36.8483	-76.2981	SALINITY	0.3	8	2000-02-01	2002-05-21	2.30137	1.70946	4.92607	0.633069	11.9752
1492	1241	ELE01	36.8483	-76.2981	SALINITY	1	286	1998-01-22	2024-02-21	26.0986	-0.0144284	0.0135001	-0.0330859	18.8459
1493	1241	ELE01	36.8483	-76.2981	SALINITY	10	183	2000-03-23	2024-02-21	23.9315	-0.0388927	-0.00726105	-0.0639809	21.9707
1494	1241	ELE01	36.8483	-76.2981	SALINITY	11	197	1998-02-19	2024-02-21	26.0219	-0.0439346	-0.0015716	-0.0531805	22.1302
1495	1241	ELE01	36.8483	-76.2981	SALINITY	12	154	1999-05-20	2024-02-21	24.7753	-0.0312815	0.00849548	-0.0547191	22.017
1496	1241	ELE01	36.8483	-76.2981	SALINITY	13	75	2000-04-20	2022-06-15	22.1671	-0.00245448	0.0891908	-0.0326159	20.9661
1497	1241	ELE01	36.8483	-76.2981	SALINITY	14	45	2011-07-12	2021-12-16	10.4384	0.0370033	0.196499	-0.0528605	20.4985
1498	1241	ELE01	36.8483	-76.2981	SALINITY	15	9	2011-09-14	2021-01-13	9.33973	0.135833	0.5466	-0.145494	17.89
1499	1241	ELE01	36.8483	-76.2981	SALINITY	2	181	2007-05-01	2024-02-21	16.8219	-0.0155858	0.0169875	-0.0647987	19.1824
1500	1241	ELE01	36.8483	-76.2981	SALINITY	3	288	1998-01-22	2024-02-21	26.0986	-0.000761368	0.0252998	-0.0184838	18.8641
1501	1241	ELE01	36.8483	-76.2981	SALINITY	4	181	2007-05-01	2024-02-21	16.8219	0	0.0243615	-0.0578827	19.3419
1502	1241	ELE01	36.8483	-76.2981	SALINITY	5	287	1998-01-22	2024-02-21	26.0986	0.0131254	0.0312515	-0.00910395	19.2479
1503	1241	ELE01	36.8483	-76.2981	SALINITY	6	188	1998-05-14	2024-02-21	25.7918	0.00419948	0.0392392	-0.0319852	19.7645
1504	1241	ELE01	36.8483	-76.2981	SALINITY	7	278	1998-01-22	2024-02-21	26.0986	-0.00562443	0.0207274	-0.0206574	20.15
1505	1241	ELE01	36.8483	-76.2981	SALINITY	8	192	1998-04-27	2024-02-21	25.8384	-0.0102521	0.0148417	-0.0469978	20.7667
1506	1241	ELE01	36.8483	-76.2981	SALINITY	9	241	1998-02-19	2024-02-21	26.0219	0.00263474	0.0168328	-0.0256302	20.9074
1507	1243	ELI2	36.8824	-76.3388	SALINITY	1	373	1989-02-27	2024-01-03	34.8712	0.0286993	0.0408048	0.0130274	18.6554
1508	1243	ELI2	36.8824	-76.3388	SALINITY	10	357	1989-02-27	2024-01-03	34.8712	0.0179187	0.0265828	0.00527588	20.7932
1509	1243	ELI2	36.8824	-76.3388	SALINITY	11	350	1989-02-27	2024-01-03	34.8712	0.013943	0.0260597	0.003111	21.0995
1510	1243	ELI2	36.8824	-76.3388	SALINITY	11.5	6	1990-09-12	1992-06-10	1.74521	2.14908	3.87347	-4.48517	16.391
1511	1243	ELI2	36.8824	-76.3388	SALINITY	12	288	1989-02-27	2023-10-26	34.6822	0.000846868	0.0142405	-0.0159573	21.7156
1512	1243	ELI2	36.8824	-76.3388	SALINITY	12.5	3	1989-08-17	1991-04-09	1.64384	27.3041	28.3109	5.07651	-30.8302
1513	1243	ELI2	36.8824	-76.3388	SALINITY	13	145	1989-02-27	2022-02-23	33.011	-0.0351403	-0.020826	-0.0749274	22.3421
1514	1243	ELI2	36.8824	-76.3388	SALINITY	13.5	3	1989-02-27	1990-07-18	1.3863	1.46871	4.89289	-3.27991	17.617
1515	1243	ELI2	36.8824	-76.3388	SALINITY	14	40	1989-03-22	2016-02-09	26.9041	-0.132511	-0.083765	-0.240362	23.6069
1516	1243	ELI2	36.8824	-76.3388	SALINITY	15	7	1993-10-15	2006-12-06	13.1507	0.0937696	0.163914	-1.09379	22.6215
1517	1243	ELI2	36.8824	-76.3388	SALINITY	2	373	1989-02-27	2024-01-03	34.8712	0.0288589	0.0393812	0.0116631	18.7881
1518	1243	ELI2	36.8824	-76.3388	SALINITY	3	373	1989-02-27	2024-01-03	34.8712	0.0245902	0.0355439	0.00822161	18.997
1519	1243	ELI2	36.8824	-76.3388	SALINITY	4	373	1989-02-27	2024-01-03	34.8712	0.0250912	0.034272	0.00792626	18.979
1520	1243	ELI2	36.8824	-76.3388	SALINITY	5	372	1989-02-27	2024-01-03	34.8712	0.0272305	0.035981	0.0105739	19.2271
1521	1243	ELI2	36.8824	-76.3388	SALINITY	6	373	1989-02-27	2024-01-03	34.8712	0.0283959	0.0363511	0.0126199	19.4146
1522	1243	ELI2	36.8824	-76.3388	SALINITY	7	371	1989-02-27	2024-01-03	34.8712	0.0289666	0.0363141	0.0137475	19.6915
1523	1243	ELI2	36.8824	-76.3388	SALINITY	8	369	1989-02-27	2024-01-03	34.8712	0.0312814	0.0359181	0.0147102	19.8367
1524	1243	ELI2	36.8824	-76.3388	SALINITY	9	362	1989-02-27	2024-01-03	34.8712	0.0252084	0.0330601	0.0109889	20.2801
1525	1246	ET1.1	39.5698	-75.9678	SALINITY	0.3	3	1985-10-29	1985-12-12	0.120548	-0.248864	4.1892	-4.68693	0.775
1526	1246	ET1.1	39.5698	-75.9678	SALINITY	0.5	423	1986-04-10	2023-12-13	37.7014	0	0.00660438	-0.014941	0
1527	1246	ET1.1	39.5698	-75.9678	SALINITY	1	414	1985-10-29	2023-12-13	38.1479	0	0.00368866	-0.0168695	0
1528	1246	ET1.1	39.5698	-75.9678	SALINITY	1.1	4	1988-03-17	2023-03-16	35.0192	0	NA	NA	0
1529	1246	ET1.1	39.5698	-75.9678	SALINITY	1.2	5	1988-05-12	2014-02-25	25.8082	0	NA	NA	0
1530	1246	ET1.1	39.5698	-75.9678	SALINITY	1.3	12	1987-04-09	2016-08-11	29.3616	0	NA	NA	0
1531	1246	ET1.1	39.5698	-75.9678	SALINITY	1.4	24	1986-07-31	2017-06-15	30.8959	0	0.0015999	-0.0644742	0
1532	1246	ET1.1	39.5698	-75.9678	SALINITY	1.5	46	1986-08-14	2023-08-11	37.0164	0	0.0702401	-0.0381131	0
1533	1246	ET1.1	39.5698	-75.9678	SALINITY	1.6	40	1987-11-18	2023-12-13	36.0932	0	0.0407867	-0.0641315	0
1534	1246	ET1.1	39.5698	-75.9678	SALINITY	1.7	38	1986-04-10	2021-03-18	34.9616	0	0.0360667	-0.038704	0
1535	1246	ET1.1	39.5698	-75.9678	SALINITY	1.8	42	1985-10-29	2023-06-15	37.6521	0	0.0936458	-0.0142462	0
1536	1246	ET1.1	39.5698	-75.9678	SALINITY	1.9	40	1987-10-08	2023-11-14	36.126	0	0.0856082	-0.121143	0
1537	1246	ET1.1	39.5698	-75.9678	SALINITY	2	140	1985-11-20	2022-06-09	36.5753	0	0.0248217	-0.0466242	0
1538	1246	ET1.1	39.5698	-75.9678	SALINITY	2.1	29	1987-03-12	2023-10-19	36.6301	0	0.0169837	-0.0393084	0
1539	1246	ET1.1	39.5698	-75.9678	SALINITY	2.2	33	1985-12-12	2022-04-20	36.3781	0	0.0226009	-0.0358827	0
1540	1246	ET1.1	39.5698	-75.9678	SALINITY	2.3	21	1986-05-15	2022-05-19	36.0356	0	NA	NA	0
1541	1246	ET1.1	39.5698	-75.9678	SALINITY	2.4	21	1985-11-20	2022-06-09	36.5753	0	0.000162	-0.173547	0
1542	1246	ET1.1	39.5698	-75.9678	SALINITY	2.5	25	1987-01-07	2018-09-18	31.7178	0	0.0160449	0.0160449	0
1543	1246	ET1.1	39.5698	-75.9678	SALINITY	2.6	7	1995-03-23	2017-09-20	22.5123	0	NA	NA	0
1544	1246	ET1.1	39.5698	-75.9678	SALINITY	2.7	6	1992-05-14	2009-05-07	16.9918	0	NA	NA	0
1545	1246	ET1.1	39.5698	-75.9678	SALINITY	2.8	6	2007-05-22	2009-07-09	2.13425	0	0.735944	0.735944	0
1546	1246	ET1.1	39.5698	-75.9678	SALINITY	2.9	3	1992-06-11	2020-09-16	28.2849	0	NA	NA	0
1547	1246	ET1.1	39.5698	-75.9678	SALINITY	3	7	1990-06-27	2019-08-13	29.1479	0	NA	NA	0
1548	1247	ET10.1	38.0761	-75.5713	SALINITY	0	5	2003-12-16	2007-02-14	3.16712	0	NA	NA	0
1549	1247	ET10.1	38.0761	-75.5713	SALINITY	0.5	447	1986-01-08	2023-12-13	37.9534	0	0.0188942	-0.0295639	0
1550	1247	ET10.1	38.0761	-75.5713	SALINITY	1	439	1986-03-24	2023-12-13	37.7479	0	0.0171505	-0.0343187	0
1551	1247	ET10.1	38.0761	-75.5713	SALINITY	2	438	1986-03-24	2023-12-13	37.7479	0	0.0174291	-0.0342127	0
1552	1247	ET10.1	38.0761	-75.5713	SALINITY	2.9	6	1993-07-14	2016-03-16	22.6877	0	NA	NA	0
1553	1247	ET10.1	38.0761	-75.5713	SALINITY	3	424	1986-03-24	2023-12-13	37.7479	0	0.0174423	-0.0342884	0
1554	1247	ET10.1	38.0761	-75.5713	SALINITY	3.2	6	1990-07-18	2023-06-08	32.9123	0	NA	NA	0
1555	1247	ET10.1	38.0761	-75.5713	SALINITY	3.4	6	1987-09-14	2013-07-15	25.8521	0	-0.0460959	-0.0460959	0
1556	1247	ET10.1	38.0761	-75.5713	SALINITY	3.5	15	1986-12-08	2016-11-16	29.9616	0	NA	NA	0
1557	1247	ET10.1	38.0761	-75.5713	SALINITY	3.6	5	1990-03-07	2003-12-16	13.7863	0	NA	NA	0
1558	1247	ET10.1	38.0761	-75.5713	SALINITY	3.7	3	1989-07-12	1994-07-13	5.00548	0	NA	NA	0
1559	1247	ET10.1	38.0761	-75.5713	SALINITY	3.8	3	1987-10-19	2007-09-19	19.9315	-0.249648	0.0848505	-0.318443	1.2927
1560	1247	ET10.1	38.0761	-75.5713	SALINITY	3.9	6	1986-11-17	1993-08-11	6.73699	0	NA	NA	0
1561	1247	ET10.1	38.0761	-75.5713	SALINITY	4	369	1986-01-08	2023-12-13	37.9534	0	0.0244515	-0.0332099	0
1562	1247	ET10.1	38.0761	-75.5713	SALINITY	4.1	6	1991-08-07	2015-10-21	24.2219	0	NA	NA	0
1563	1247	ET10.1	38.0761	-75.5713	SALINITY	4.2	3	1989-01-19	1993-02-11	4.06575	0	NA	NA	0
1564	1247	ET10.1	38.0761	-75.5713	SALINITY	4.4	3	1991-02-14	2017-10-18	26.6932	0	NA	NA	0
1565	1247	ET10.1	38.0761	-75.5713	SALINITY	4.5	7	1990-05-16	2013-12-11	23.589	0	NA	NA	0
1566	1247	ET10.1	38.0761	-75.5713	SALINITY	4.6	6	1991-11-06	2017-05-10	25.526	0	NA	NA	0
1567	1247	ET10.1	38.0761	-75.5713	SALINITY	4.8	7	1995-09-20	2015-07-08	19.811	0	NA	NA	0
1568	1247	ET10.1	38.0761	-75.5713	SALINITY	4.9	3	1986-06-09	2008-08-13	22.1945	-0.158393	0.0958567	-0.254249	5.7089
1569	1247	ET10.1	38.0761	-75.5713	SALINITY	5	292	1986-03-24	2023-12-13	37.7479	0	0.0194425	-0.0368028	0
1570	1247	ET10.1	38.0761	-75.5713	SALINITY	5.1	9	1996-02-12	2008-05-22	12.2822	0	NA	NA	0
1571	1247	ET10.1	38.0761	-75.5713	SALINITY	5.2	15	1995-02-15	2020-08-19	25.526	0	0.233323	-0.0647862	0
1572	1247	ET10.1	38.0761	-75.5713	SALINITY	5.3	16	1988-02-22	2022-05-18	34.2575	0	0.172632	-0.017087	0
1573	1247	ET10.1	38.0761	-75.5713	SALINITY	5.4	21	1986-05-12	2023-09-14	37.3671	0	0.022585	-0.140964	0
1574	1247	ET10.1	38.0761	-75.5713	SALINITY	5.5	43	1988-05-04	2023-11-15	35.5562	0	0.0935577	-0.212141	0
1575	1247	ET10.1	38.0761	-75.5713	SALINITY	5.6	37	1986-09-08	2022-09-14	36.0411	0	0.241444	-0.00658459	0
1576	1247	ET10.1	38.0761	-75.5713	SALINITY	5.7	31	1986-08-25	2023-04-11	36.6521	0	0.00984085	-0.456414	0
1577	1247	ET10.1	38.0761	-75.5713	SALINITY	5.8	24	1994-01-04	2023-08-09	29.6137	0	NA	NA	0
1578	1247	ET10.1	38.0761	-75.5713	SALINITY	5.9	23	1997-05-15	2023-12-13	26.5973	0	0.0818037	0.0818037	0
1579	1247	ET10.1	38.0761	-75.5713	SALINITY	6	50	1986-04-30	2023-10-18	37.4932	0	0.0363633	-0.008295	0
1580	1247	ET10.1	38.0761	-75.5713	SALINITY	6.1	8	2006-02-06	2020-10-19	14.7096	0	NA	NA	0
1581	1247	ET10.1	38.0761	-75.5713	SALINITY	6.2	8	1995-07-12	2023-02-16	27.6192	0	-0.162785	-0.162785	0
1582	1247	ET10.1	38.0761	-75.5713	SALINITY	6.3	3	2002-11-18	2021-10-18	18.9288	0	NA	NA	0
1583	1247	ET10.1	38.0761	-75.5713	SALINITY	6.5	3	1996-07-25	2012-05-14	15.8137	0	NA	NA	0
1584	1248	ET2.1	39.5293	-75.8114	SALINITY	0.3	3	1985-10-29	1985-12-18	0.136986	-29.3185	-21.4554	-39.3261	5.59714
1585	1248	ET2.1	39.5293	-75.8114	SALINITY	0.5	436	1986-04-10	2023-12-13	37.7014	-0.00691973	-0.0023644	-0.0142416	1.20372
1586	1248	ET2.1	39.5293	-75.8114	SALINITY	1	435	1986-04-10	2023-12-13	37.7014	-0.00661031	-0.0026977	-0.014598	1.21918
1587	1248	ET2.1	39.5293	-75.8114	SALINITY	10	115	1986-06-12	2023-08-11	37.189	-0.0142601	0.0131917	-0.0246541	1.55293
1588	1248	ET2.1	39.5293	-75.8114	SALINITY	11	406	1986-04-10	2023-12-13	37.7014	-0.00882849	-0.00428236	-0.0169019	1.38299
1589	1248	ET2.1	39.5293	-75.8114	SALINITY	11.2	4	1986-04-10	2019-02-14	32.8712	-0.0212754	-0.00851809	-0.0871721	0.289501
1590	1248	ET2.1	39.5293	-75.8114	SALINITY	11.3	10	1987-12-17	2008-10-22	20.863	0.0123861	0.247093	-0.0889177	-0.0196789
1591	1248	ET2.1	39.5293	-75.8114	SALINITY	11.4	5	1991-05-09	2001-02-15	9.78082	0.368198	0.908287	-0.156414	-1.75568
1592	1248	ET2.1	39.5293	-75.8114	SALINITY	11.5	14	1989-02-15	2014-04-16	25.1808	0.0388394	0.141056	-0.0102374	0.995482
1593	1248	ET2.1	39.5293	-75.8114	SALINITY	11.6	7	1991-06-06	2014-09-16	23.2959	0.173667	0.380717	0.0448429	-1.52562
1594	1248	ET2.1	39.5293	-75.8114	SALINITY	11.7	17	1987-11-18	2022-09-15	34.8493	0.0263353	0.0463973	-0.0488181	-0.168191
1595	1248	ET2.1	39.5293	-75.8114	SALINITY	11.8	20	1992-04-16	2023-08-11	31.3397	0.0287042	0.0489582	-0.0437656	0.76
1596	1248	ET2.1	39.5293	-75.8114	SALINITY	11.9	10	1991-04-10	2019-01-16	27.789	0.0410595	0.276567	-0.0451177	1.02269
1597	1248	ET2.1	39.5293	-75.8114	SALINITY	12	104	1986-06-12	2023-11-14	37.4493	0	0.00934531	-0.0385371	0.911558
1598	1248	ET2.1	39.5293	-75.8114	SALINITY	12.1	15	1985-10-29	2021-04-15	35.4849	0.0206051	0.0749312	-0.038358	0.764206
1599	1248	ET2.1	39.5293	-75.8114	SALINITY	12.2	26	1985-11-20	2023-02-15	37.263	-0.020581	-0.0116245	-0.0578519	2.27508
1600	1248	ET2.1	39.5293	-75.8114	SALINITY	12.3	22	1986-05-15	2022-07-14	36.189	-0.0250867	0.0138468	-0.0480428	0.916787
1601	1248	ET2.1	39.5293	-75.8114	SALINITY	12.4	17	1989-10-26	2023-09-14	33.9068	-0.0957611	-0.0466511	-0.135844	3.8289
1602	1248	ET2.1	39.5293	-75.8114	SALINITY	12.5	40	1985-12-18	2023-01-11	37.0904	-0.00651999	0.0117748	-0.0247396	0.996089
1603	1248	ET2.1	39.5293	-75.8114	SALINITY	12.6	24	1990-02-08	2023-12-13	33.8658	-0.0325358	0.0152996	-0.0620547	2.6601
1604	1248	ET2.1	39.5293	-75.8114	SALINITY	12.7	16	1987-07-09	2023-11-14	36.3753	0.0329057	0.0698934	-0.00633316	0.670795
1605	1248	ET2.1	39.5293	-75.8114	SALINITY	12.8	21	1986-07-31	2023-05-17	36.8192	-0.00560702	0.0486699	-0.0592027	2.91827
1606	1248	ET2.1	39.5293	-75.8114	SALINITY	12.9	6	1986-11-20	2021-10-14	34.9233	-0.137868	-0.0584747	-0.165968	5.56754
1607	1248	ET2.1	39.5293	-75.8114	SALINITY	13	81	1986-09-10	2022-12-13	36.2822	0.00778851	0.0182101	-0.0136908	0
1608	1248	ET2.1	39.5293	-75.8114	SALINITY	13.1	3	2010-08-26	2022-03-17	11.5644	-1.63329	-0.204608	-1.76246	42.9388
1609	1248	ET2.1	39.5293	-75.8114	SALINITY	13.2	9	1998-12-17	2020-12-15	22.011	0	0.00944293	-0.345246	0
1610	1248	ET2.1	39.5293	-75.8114	SALINITY	13.3	7	1997-04-17	2016-10-17	19.5151	0.108937	0.973936	-0.174116	-1.24994
1611	1248	ET2.1	39.5293	-75.8114	SALINITY	13.4	5	1987-09-16	2019-09-17	32.0247	-0.0417172	0.149173	-0.103389	1.7236
1612	1248	ET2.1	39.5293	-75.8114	SALINITY	13.5	8	1986-12-15	2021-01-14	34.1068	0.0118222	0.0300056	-0.00989662	-0.0158584
1613	1248	ET2.1	39.5293	-75.8114	SALINITY	13.7	4	1988-05-12	2012-06-04	24.0795	-0.0551496	-0.0258294	-0.0573103	1.56991
1614	1248	ET2.1	39.5293	-75.8114	SALINITY	13.8	5	1987-08-06	2021-05-13	33.7918	0.00506539	0.11874	-0.132479	1.2737
1615	1248	ET2.1	39.5293	-75.8114	SALINITY	14	7	1988-04-14	2021-02-10	32.8493	0.385036	0.447299	0.0242423	-9.58039
1616	1248	ET2.1	39.5293	-75.8114	SALINITY	14.3	3	1988-10-06	2021-08-12	32.8712	-0.101099	-0.101036	-0.101368	3.88837
1617	1248	ET2.1	39.5293	-75.8114	SALINITY	2	405	1985-11-20	2023-12-13	38.0877	-0.00912506	-0.00388842	-0.0163923	1.2562
1618	1248	ET2.1	39.5293	-75.8114	SALINITY	3	437	1985-11-20	2023-12-13	38.0877	-0.00667285	-0.00244763	-0.0144509	1.21811
1619	1248	ET2.1	39.5293	-75.8114	SALINITY	4	122	1986-06-12	2023-08-11	37.189	-0.0187081	0.00689611	-0.0260777	1.5564
1620	1248	ET2.1	39.5293	-75.8114	SALINITY	5	433	1985-10-29	2023-12-13	38.1479	-0.00800198	-0.00325291	-0.0154942	1.2461
1621	1248	ET2.1	39.5293	-75.8114	SALINITY	6	117	1985-11-20	2023-08-11	37.7479	-0.0144456	0.0106566	-0.0249573	1.52583
1622	1248	ET2.1	39.5293	-75.8114	SALINITY	7	427	1986-04-10	2023-12-13	37.7014	-0.00754977	-0.00273142	-0.0150934	1.26234
1623	1248	ET2.1	39.5293	-75.8114	SALINITY	8	115	1986-06-12	2023-08-11	37.189	-0.0149611	0.0117697	-0.0255856	1.53693
1624	1248	ET2.1	39.5293	-75.8114	SALINITY	9	429	1985-11-20	2023-12-13	38.0877	-0.00816349	-0.00290354	-0.0153679	1.26238
1625	1249	ET2.2	39.467	-75.8737	SALINITY	0.3	3	1985-10-29	1985-12-12	0.120548	-14.9318	4.23068	-34.0943	4.95
1626	1249	ET2.2	39.467	-75.8737	SALINITY	0.5	430	1986-04-10	2023-12-13	37.7014	-0.00738428	-0.0051551	-0.0111375	0.648516
1627	1249	ET2.2	39.467	-75.8737	SALINITY	1	418	1985-10-29	2023-12-13	38.1479	-0.012615	-0.00839948	-0.014777	0.736149
1628	1249	ET2.2	39.467	-75.8737	SALINITY	1.1	6	1990-05-30	2019-12-11	29.5534	0.0243453	0.0451036	0.00598348	-0.232696
1629	1249	ET2.2	39.467	-75.8737	SALINITY	1.2	8	1990-04-18	2023-02-15	32.8521	-0.0527482	0.0401099	-0.123334	2.20053
1630	1249	ET2.2	39.467	-75.8737	SALINITY	1.3	13	1988-11-15	2012-01-11	23.1699	0	0.117892	-0.0421601	0.481345
1631	1249	ET2.2	39.467	-75.8737	SALINITY	1.4	15	1987-09-16	2023-03-16	35.5205	-0.00643554	0.012358	-0.0547498	0.289247
1632	1249	ET2.2	39.467	-75.8737	SALINITY	1.5	39	1986-06-12	2023-12-13	37.5288	-0.00615347	0.012458	-0.0253219	1.06932
1633	1249	ET2.2	39.467	-75.8737	SALINITY	1.6	37	1985-10-29	2023-04-13	37.4795	-0.0259404	-0.0131125	-0.0311246	0.796145
1634	1249	ET2.2	39.467	-75.8737	SALINITY	1.7	34	1986-05-15	2020-06-10	34.0959	-0.00305911	0.0112159	-0.00825071	0.777303
1635	1249	ET2.2	39.467	-75.8737	SALINITY	1.8	44	1986-07-31	2022-11-14	36.3151	-0.0141912	-0.00732288	-0.0332071	0.557443
1636	1249	ET2.2	39.467	-75.8737	SALINITY	1.9	39	1987-06-04	2021-10-14	34.3863	-0.0110525	0.00979104	-0.0190033	0.629344
1637	1249	ET2.2	39.467	-75.8737	SALINITY	2	146	1985-12-12	2023-11-14	37.9479	-0.000882366	0.00219098	-0.00932764	0.469907
1638	1249	ET2.2	39.467	-75.8737	SALINITY	2.1	38	1989-08-30	2022-06-09	32.7973	-0.0391212	-0.0134082	-0.0457742	1.63144
1639	1249	ET2.2	39.467	-75.8737	SALINITY	2.2	32	1985-11-20	2023-05-17	37.5123	-0.01544	-0.00800333	-0.0184637	0.658849
1640	1249	ET2.2	39.467	-75.8737	SALINITY	2.3	22	1988-06-09	2023-01-11	34.6137	0.00939277	0.0144042	-0.0139552	0.216408
1641	1249	ET2.2	39.467	-75.8737	SALINITY	2.4	20	1985-12-12	2023-11-14	37.9479	0.00773747	0.034731	-0.00210459	0.229526
1642	1249	ET2.2	39.467	-75.8737	SALINITY	2.5	18	1988-04-14	2022-12-13	34.6877	0.0394315	0.0698042	0.0014589	1.57489
1643	1249	ET2.2	39.467	-75.8737	SALINITY	2.6	14	1992-01-08	2023-08-11	31.611	-0.0132708	0.00980369	-0.0639715	1.08946
1644	1249	ET2.2	39.467	-75.8737	SALINITY	2.7	6	1992-05-14	2020-09-16	28.3616	0.0318643	0.0375113	-0.088156	0.357716
1645	1249	ET2.2	39.467	-75.8737	SALINITY	2.8	3	2010-04-15	2023-10-19	13.5205	0.16042	0.301416	0.0993793	-4.58186
1646	1249	ET2.2	39.467	-75.8737	SALINITY	2.9	3	1992-09-10	1996-05-16	3.68219	0.341168	0.432687	-0.371244	-0.977254
1647	1250	ET2.3	39.5087	-75.8978	SALINITY	0.3	3	1985-10-29	1985-12-18	0.136986	-29.8933	-28.4202	-31.768	4.37179
1648	1250	ET2.3	39.5087	-75.8978	SALINITY	0.5	445	1986-04-10	2023-12-13	37.7014	-0.00444212	-0.00259791	-0.0113601	0.787707
1649	1250	ET2.3	39.5087	-75.8978	SALINITY	1	448	1985-10-29	2023-12-13	38.1479	-0.00409287	-0.0028015	-0.0119416	0.803787
1650	1250	ET2.3	39.5087	-75.8978	SALINITY	10	218	1985-10-29	2023-08-11	37.8082	0	0.014051	-0.00312085	0.885816
1651	1250	ET2.3	39.5087	-75.8978	SALINITY	10.4	4	1995-01-12	2012-09-19	17.6986	0.0910294	0.285943	0.0757121	-0.459564
1652	1250	ET2.3	39.5087	-75.8978	SALINITY	10.5	9	1989-05-17	2023-04-13	33.9288	-0.0611873	0.00820609	-0.0830027	2.9634
1653	1250	ET2.3	39.5087	-75.8978	SALINITY	10.6	6	1988-11-15	2013-11-13	25.011	-0.0390472	0.129465	-0.105268	1.70907
1654	1250	ET2.3	39.5087	-75.8978	SALINITY	10.7	10	1986-06-12	2016-07-14	30.1096	0.00157057	0.0825972	-0.0569337	0.401481
1655	1250	ET2.3	39.5087	-75.8978	SALINITY	10.8	7	1989-10-26	2019-09-17	29.9123	-0.210018	0.0588768	-0.342031	11.036
1656	1250	ET2.3	39.5087	-75.8978	SALINITY	10.9	11	1986-09-10	2014-11-20	28.2137	0	0.073873	-0.0898205	0
1657	1250	ET2.3	39.5087	-75.8978	SALINITY	11	335	1985-10-29	2023-12-13	38.1479	-0.0035097	-0.00101798	-0.0118725	0.760351
1658	1250	ET2.3	39.5087	-75.8978	SALINITY	11.1	21	1986-05-15	2023-03-16	36.8603	-0.0169883	-0.00618053	-0.128261	1.12456
1659	1250	ET2.3	39.5087	-75.8978	SALINITY	11.2	36	1987-06-04	2022-12-13	35.5507	-0.0194968	0.00326497	-0.0300751	0.929175
1660	1250	ET2.3	39.5087	-75.8978	SALINITY	11.3	27	1985-12-18	2023-12-13	38.011	-0.0348626	-0.0164315	-0.062976	1.78342
1661	1250	ET2.3	39.5087	-75.8978	SALINITY	11.4	30	1989-04-19	2023-08-11	34.3342	-0.0503217	-0.0365944	-0.0919337	2.21921
1662	1250	ET2.3	39.5087	-75.8978	SALINITY	11.5	55	1986-12-15	2023-09-14	36.7726	-0.00863544	-0.000237092	-0.028405	0.939438
1663	1250	ET2.3	39.5087	-75.8978	SALINITY	11.6	22	1985-10-29	2021-01-14	35.2356	-0.0397511	-0.0246767	-0.118536	1.32562
1664	1250	ET2.3	39.5087	-75.8978	SALINITY	11.7	32	1986-11-20	2023-11-14	37.0082	-0.00104495	0.00759995	-0.0250943	0.558632
1665	1250	ET2.3	39.5087	-75.8978	SALINITY	11.8	18	1987-10-08	2022-07-14	34.789	-0.017596	0.020716	-0.0565878	0.964641
1666	1250	ET2.3	39.5087	-75.8978	SALINITY	11.9	17	1994-04-07	2022-05-19	28.1342	-0.0120184	0.0513242	-0.0420612	1.44466
1667	1250	ET2.3	39.5087	-75.8978	SALINITY	12	62	1988-07-26	2023-05-17	34.8301	0	0.0380768	-0.00331117	0.162404
1668	1250	ET2.3	39.5087	-75.8978	SALINITY	12.1	9	1988-10-06	2018-02-14	29.3781	-0.0155288	0.0305636	-0.166348	1.44384
1669	1250	ET2.3	39.5087	-75.8978	SALINITY	12.2	12	1988-04-14	2023-10-19	35.537	0.0195566	0.156623	-0.087179	-0.46177
1670	1250	ET2.3	39.5087	-75.8978	SALINITY	12.3	6	2005-08-11	2020-10-14	15.1863	0.322699	0.46157	-0.191545	-6.71916
1671	1250	ET2.3	39.5087	-75.8978	SALINITY	12.4	6	1995-08-24	2019-11-12	24.2356	-0.150719	0.0479317	-0.22818	5.64076
1672	1250	ET2.3	39.5087	-75.8978	SALINITY	12.5	6	1988-08-11	2009-09-03	21.0767	0.0303888	0.0619578	-0.0362078	0.0953277
1673	1250	ET2.3	39.5087	-75.8978	SALINITY	12.6	3	2008-07-23	2017-11-16	9.32329	0.231682	0.445662	0.21398	-5.43531
1674	1250	ET2.3	39.5087	-75.8978	SALINITY	12.7	5	1991-02-13	2010-04-15	19.1808	0	0.0735859	-0.155178	1.82425
1675	1250	ET2.3	39.5087	-75.8978	SALINITY	2	442	1985-10-29	2023-12-13	38.1479	-0.00411473	-0.00242299	-0.0120379	0.825701
1676	1250	ET2.3	39.5087	-75.8978	SALINITY	3	448	1985-10-29	2023-12-13	38.1479	-0.00483523	-0.00332603	-0.0127561	0.86479
1677	1250	ET2.3	39.5087	-75.8978	SALINITY	4	215	1985-10-29	2023-08-11	37.8082	0	0.0121546	-0.00449057	0.872597
1678	1250	ET2.3	39.5087	-75.8978	SALINITY	5	446	1985-10-29	2023-12-13	38.1479	-0.00571978	-0.00342388	-0.0131181	0.896556
1679	1250	ET2.3	39.5087	-75.8978	SALINITY	6	216	1985-10-29	2023-08-11	37.8082	0	0.0118168	-0.00520909	0.869942
1680	1250	ET2.3	39.5087	-75.8978	SALINITY	7	446	1985-10-29	2023-12-13	38.1479	-0.0042089	-0.00319946	-0.01319	0.905186
1681	1250	ET2.3	39.5087	-75.8978	SALINITY	8	214	1985-10-29	2023-08-11	37.8082	0	0.0137095	-0.00408626	0.880225
1682	1250	ET2.3	39.5087	-75.8978	SALINITY	9	447	1985-10-29	2023-12-13	38.1479	-0.00497823	-0.00360491	-0.0131141	0.907081
1683	1251	ET3.1	39.3642	-75.882	SALINITY	0.3	3	1985-10-21	1985-12-12	0.142466	7.81057	19.297	-5.59032	2.89643
1684	1251	ET3.1	39.3642	-75.882	SALINITY	0.5	448	1986-03-13	2023-12-11	37.7726	-0.000771512	-0.00243374	-0.00710411	0.259144
1685	1251	ET3.1	39.3642	-75.882	SALINITY	1	449	1985-10-21	2023-12-11	38.1644	-0.00131942	-0.00333755	-0.00776796	0.269063
1686	1251	ET3.1	39.3642	-75.882	SALINITY	2	447	1985-10-21	2023-12-11	38.1644	-0.00173895	-0.00334076	-0.00785079	0.27778
1687	1251	ET3.1	39.3642	-75.882	SALINITY	3	443	1985-10-21	2023-12-11	38.1644	-0.00104564	-0.00314895	-0.00805827	0.281924
1688	1251	ET3.1	39.3642	-75.882	SALINITY	3.5	10	1989-05-17	2023-10-19	34.4466	0.0749487	0.117689	-0.00281842	-0.131677
1689	1251	ET3.1	39.3642	-75.882	SALINITY	3.7	3	1994-08-18	1997-04-01	2.62192	1.53683	1.6663	-0.129476	-13.2309
1690	1251	ET3.1	39.3642	-75.882	SALINITY	3.8	6	1988-02-25	2001-04-04	13.1151	-0.00571861	0.0637213	-0.033228	0.173427
1691	1251	ET3.1	39.3642	-75.882	SALINITY	4	401	1985-10-21	2023-12-11	38.1644	-0.000387762	-0.00375525	-0.00915866	0.273972
1692	1251	ET3.1	39.3642	-75.882	SALINITY	4.1	12	1986-05-15	2022-03-15	35.8575	0.0168198	0.0326116	0.00286503	0.296486
1693	1251	ET3.1	39.3642	-75.882	SALINITY	4.2	12	1986-06-12	2016-09-22	30.3014	-0.0054252	0.059176	-0.0392261	0.298784
1694	1251	ET3.1	39.3642	-75.882	SALINITY	4.3	14	1985-12-12	2022-09-15	36.7836	0.00357843	0.0178681	-0.0268616	0.707863
1695	1251	ET3.1	39.3642	-75.882	SALINITY	4.4	8	1988-06-09	2021-12-06	33.5151	0	0.0179793	-0.0755399	0
1696	1251	ET3.1	39.3642	-75.882	SALINITY	4.5	10	1987-07-09	2023-10-19	36.3041	-0.00538596	0.0488737	-0.0220284	0.415531
1697	1251	ET3.1	39.3642	-75.882	SALINITY	4.6	9	1989-09-27	2003-12-17	14.2301	-0.0203793	0.0317265	-0.0405	0.370233
1698	1251	ET3.1	39.3642	-75.882	SALINITY	4.7	14	1989-08-30	2006-11-13	17.2164	0.0161969	0.0624705	-0.0206357	0.0834242
1699	1251	ET3.1	39.3642	-75.882	SALINITY	4.8	12	1988-04-14	2019-06-11	31.1781	-0.00465422	0.0411315	-0.019932	0.375546
1700	1251	ET3.1	39.3642	-75.882	SALINITY	4.9	11	1991-06-06	2019-02-13	27.7096	-0.0125352	0.181314	-0.040687	0.417887
1701	1251	ET3.1	39.3642	-75.882	SALINITY	5	276	1985-10-21	2023-12-11	38.1644	-0.00171219	-0.00255817	-0.0099931	0.158335
1702	1251	ET3.1	39.3642	-75.882	SALINITY	5.1	10	1991-09-19	2011-02-09	19.4055	0	-0.026892	-0.219074	0
1703	1251	ET3.1	39.3642	-75.882	SALINITY	5.2	21	1990-05-29	2020-12-14	30.5671	0.0385092	0.0911803	0.0312822	0
1704	1251	ET3.1	39.3642	-75.882	SALINITY	5.3	17	1995-07-27	2022-02-09	26.5589	-0.00125195	0.00300199	-0.0317584	0.328661
1705	1251	ET3.1	39.3642	-75.882	SALINITY	5.4	15	1989-11-16	2021-04-15	31.4329	-0.0130835	0.00228691	-0.0232904	0.464554
1706	1251	ET3.1	39.3642	-75.882	SALINITY	5.5	21	1996-06-13	2023-10-19	27.3671	-0.00708541	0.0232922	-0.0341146	0.174884
1707	1251	ET3.1	39.3642	-75.882	SALINITY	5.6	20	1992-03-11	2023-12-11	31.7726	-0.0403073	-0.0116966	-0.0692979	1.67131
1708	1251	ET3.1	39.3642	-75.882	SALINITY	5.7	35	1991-07-11	2023-04-13	31.7781	0	0.0295677	-0.00776061	0
1709	1251	ET3.1	39.3642	-75.882	SALINITY	5.8	12	2003-11-17	2022-12-15	19.0904	0	0.171978	-0.0200286	0
1710	1251	ET3.1	39.3642	-75.882	SALINITY	5.9	12	1995-06-22	2023-06-12	27.9918	0	0.0871506	-0.0558137	0
1711	1251	ET3.1	39.3642	-75.882	SALINITY	6	71	1985-10-21	2023-11-13	38.0877	0	0.074456	0.00342138	0
1712	1251	ET3.1	39.3642	-75.882	SALINITY	6.1	18	2002-02-11	2020-11-16	18.7753	-0.0181268	0.0152111	-0.0699231	0.638689
1713	1251	ET3.1	39.3642	-75.882	SALINITY	6.2	18	2003-04-07	2023-11-13	20.6164	0	0.15754	-0.00510305	0
1714	1251	ET3.1	39.3642	-75.882	SALINITY	6.3	8	2009-02-12	2022-05-10	13.2466	0	0.131632	-0.0480318	0
1715	1251	ET3.1	39.3642	-75.882	SALINITY	6.4	7	2009-05-14	2021-06-09	12.0795	0.00712102	0.0893852	-0.0660038	-0.0296339
1716	1251	ET3.1	39.3642	-75.882	SALINITY	6.5	4	1985-10-21	2021-05-12	35.5808	-0.0230721	-0.001367	-0.115638	1.39
1717	1251	ET3.1	39.3642	-75.882	SALINITY	6.6	4	2007-08-23	2019-07-18	11.9096	-0.0575428	0.0707565	-0.225531	2.55743
1718	1251	ET3.1	39.3642	-75.882	SALINITY	6.7	4	2009-07-16	2023-07-13	14	0.0532847	0.145718	0.0280761	-1.07555
1719	1251	ET3.1	39.3642	-75.882	SALINITY	7	3	2010-02-17	2023-09-14	13.5808	0.0854199	0.111965	0.0559242	-2.47991
1720	1252	ET4.1	39.2437	-75.9249	SALINITY	0	6	1993-11-15	2012-03-13	18.337	-0.104095	0.00483584	-0.16141	2.96144
1721	1252	ET4.1	39.2437	-75.9249	SALINITY	0.3	19	1985-02-27	1985-12-12	0.789041	4.15631	4.87308	2.03416	-1.0244
1722	1252	ET4.1	39.2437	-75.9249	SALINITY	0.5	572	1984-12-06	2023-12-11	39.0384	0	-0.00687719	-0.0230803	0
1723	1252	ET4.1	39.2437	-75.9249	SALINITY	1	583	1984-12-06	2023-12-11	39.0384	0	-0.0100724	-0.0260028	0
1724	1252	ET4.1	39.2437	-75.9249	SALINITY	2	582	1984-12-06	2023-12-11	39.0384	0	-0.00923085	-0.0248285	0
1725	1252	ET4.1	39.2437	-75.9249	SALINITY	3	572	1984-12-06	2023-12-11	39.0384	0	-0.00750843	-0.0226984	0
1726	1252	ET4.1	39.2437	-75.9249	SALINITY	3.1	3	2016-08-11	2020-07-09	3.91233	0.00984206	0.0187881	0.00894608	-0.315512
1727	1252	ET4.1	39.2437	-75.9249	SALINITY	3.2	3	1994-05-19	2001-09-12	7.32329	0.716964	0.724475	0.00751029	-11.9743
1728	1252	ET4.1	39.2437	-75.9249	SALINITY	3.4	4	1992-06-11	2015-04-09	22.8411	0	NA	NA	0
1729	1252	ET4.1	39.2437	-75.9249	SALINITY	3.5	11	1990-03-20	2017-02-13	26.9233	0	0.103396	-0.0858629	0
1730	1252	ET4.1	39.2437	-75.9249	SALINITY	3.6	4	1994-04-20	2022-10-12	28.4986	0	NA	NA	0
1731	1252	ET4.1	39.2437	-75.9249	SALINITY	3.7	5	1989-06-29	2005-04-28	15.8411	0	NA	NA	0
1732	1252	ET4.1	39.2437	-75.9249	SALINITY	3.8	16	1987-12-17	2017-12-12	30.0082	0	0.0222725	-0.102422	0
1733	1252	ET4.1	39.2437	-75.9249	SALINITY	3.9	5	1993-10-13	2009-11-19	16.1123	0	NA	NA	0
1734	1252	ET4.1	39.2437	-75.9249	SALINITY	4	483	1984-12-06	2023-12-11	39.0384	0	-0.0098726	-0.0245288	0
1735	1252	ET4.1	39.2437	-75.9249	SALINITY	4.1	16	1985-11-14	2021-06-09	35.5918	0	0.0196692	-0.161806	0
1736	1252	ET4.1	39.2437	-75.9249	SALINITY	4.2	19	1985-02-27	2021-01-14	35.9041	0	-0.0285632	-0.0786853	0
1737	1252	ET4.1	39.2437	-75.9249	SALINITY	4.3	34	1988-07-07	2023-11-13	35.3753	0	0.0347329	-0.10033	0
1738	1252	ET4.1	39.2437	-75.9249	SALINITY	4.4	32	1985-05-22	2020-08-12	35.2493	0	-0.0245538	-0.0649268	0
1739	1252	ET4.1	39.2437	-75.9249	SALINITY	4.5	55	1985-01-07	2023-03-14	38.2055	0	-0.00592479	-0.0883116	0
1740	1252	ET4.1	39.2437	-75.9249	SALINITY	4.6	32	1985-05-07	2023-05-16	38.0493	0	0.0370729	-0.0725101	0
1741	1252	ET4.1	39.2437	-75.9249	SALINITY	4.7	29	1986-10-28	2020-10-14	33.9863	0	0.000772256	-0.103528	0
1742	1252	ET4.1	39.2437	-75.9249	SALINITY	4.8	36	1985-03-18	2022-07-11	37.3397	0	-0.0273904	-0.0951983	0
1743	1252	ET4.1	39.2437	-75.9249	SALINITY	4.9	16	1991-12-04	2023-06-12	31.5425	0	0.112094	-0.0746445	0
1744	1252	ET4.1	39.2437	-75.9249	SALINITY	5	163	1985-03-05	2023-12-11	38.7945	0	-0.00361356	-0.0187987	0
1745	1252	ET4.1	39.2437	-75.9249	SALINITY	5.1	17	1985-07-10	2022-11-09	37.3589	0	0.0493914	-0.0309256	0
1746	1252	ET4.1	39.2437	-75.9249	SALINITY	5.2	15	1996-09-25	2023-12-11	27.2274	-0.0310706	-0.0147488	-0.0772615	1.4223
1747	1252	ET4.1	39.2437	-75.9249	SALINITY	5.3	13	1991-01-08	2021-12-06	30.9315	0	0.0307496	-0.124261	0
1748	1252	ET4.1	39.2437	-75.9249	SALINITY	5.4	21	1985-04-25	2022-05-10	37.0658	-0.0186603	-0.0174421	-0.0512133	0.695056
1749	1252	ET4.1	39.2437	-75.9249	SALINITY	5.5	9	1985-07-22	2015-06-03	29.8849	-0.0344848	-0.00788237	-0.0634584	1.17371
1750	1252	ET4.1	39.2437	-75.9249	SALINITY	5.6	9	1990-08-29	2019-08-12	28.9726	0	0.1314	-0.0662773	0
1751	1252	ET4.1	39.2437	-75.9249	SALINITY	5.7	14	2004-06-16	2023-02-13	18.674	0	0.0721371	-0.0408122	0
1752	1252	ET4.1	39.2437	-75.9249	SALINITY	5.8	9	1996-10-23	2023-07-13	26.737	0.044349	0.0803158	0.0308874	-0.72281
1753	1252	ET4.1	39.2437	-75.9249	SALINITY	5.9	5	1985-06-05	2021-05-12	35.9589	-0.0333808	-0.0168227	-0.959057	1.17528
1754	1252	ET4.1	39.2437	-75.9249	SALINITY	6	7	1991-05-21	2021-07-13	30.1671	0.00247189	0.0100955	0.0025255	0
1755	1253	ET4.2	38.9923	-76.2151	SALINITY	0.3	19	1985-02-19	1985-12-11	0.808219	8.89515	9.60004	5.99223	4.86781
1756	1253	ET4.2	38.9923	-76.2151	SALINITY	0.5	589	1984-10-16	2023-12-14	39.1863	-0.0329112	-0.0151625	-0.0348427	9.78658
1757	1253	ET4.2	38.9923	-76.2151	SALINITY	1	594	1984-10-16	2023-12-14	39.1863	-0.0401532	-0.0246604	-0.0431682	10.1317
1758	1253	ET4.2	38.9923	-76.2151	SALINITY	10	540	1984-10-16	2023-12-14	39.1863	-0.0194512	-0.00824057	-0.0268534	11.9723
1759	1253	ET4.2	38.9923	-76.2151	SALINITY	10.1	5	1986-04-08	2023-05-15	37.126	-0.161132	-0.0584816	-0.411324	18.4202
1760	1253	ET4.2	38.9923	-76.2151	SALINITY	10.3	8	1988-08-09	2023-12-14	35.3699	0.0208141	0.109817	-0.191676	10.3909
1761	1253	ET4.2	38.9923	-76.2151	SALINITY	10.4	7	1985-08-08	2011-04-18	25.7096	-0.159173	-0.148597	-0.209299	12.7022
1762	1253	ET4.2	38.9923	-76.2151	SALINITY	10.5	11	1985-09-11	2022-12-20	37.2986	0.00881176	0.0890967	-0.0604878	11.23
1763	1253	ET4.2	38.9923	-76.2151	SALINITY	10.6	7	1986-02-20	2017-03-23	31.1068	-0.133303	-0.111337	-0.133303	15.0163
1764	1253	ET4.2	38.9923	-76.2151	SALINITY	10.7	6	1985-09-25	2018-03-19	32.5014	0.0463676	0.133868	-0.0800219	14.3321
1765	1253	ET4.2	38.9923	-76.2151	SALINITY	10.8	12	1986-07-15	2020-06-09	33.926	-0.235143	-0.0903949	-0.39454	16.5941
1766	1253	ET4.2	38.9923	-76.2151	SALINITY	11	483	1984-11-14	2023-08-07	38.7534	-0.0114877	-0.00359205	-0.0265655	12.2197
1767	1253	ET4.2	38.9923	-76.2151	SALINITY	11.1	12	1997-10-15	2023-03-13	25.4247	-0.013204	0.266747	-0.15843	13.5317
1768	1253	ET4.2	38.9923	-76.2151	SALINITY	11.2	26	1986-11-18	2022-04-07	35.4082	-0.11305	-0.0879342	-0.145033	14.6903
1769	1253	ET4.2	38.9923	-76.2151	SALINITY	11.3	14	1987-07-07	2021-06-10	33.9507	0.0128601	0.0577161	-0.0519764	10.11
1770	1253	ET4.2	38.9923	-76.2151	SALINITY	11.4	13	1993-03-11	2019-06-12	26.2712	-0.276663	-0.155429	-0.352369	18.2838
1771	1253	ET4.2	38.9923	-76.2151	SALINITY	11.5	25	1987-02-25	2023-08-07	36.4712	-0.0184251	0.0313434	-0.0671693	12.5153
1772	1253	ET4.2	38.9923	-76.2151	SALINITY	11.6	20	1986-03-11	2013-03-19	27.0411	-0.0647984	0.00213811	-0.17175	13.4004
1773	1253	ET4.2	38.9923	-76.2151	SALINITY	11.7	17	1985-10-22	2022-06-07	36.6493	-0.0784947	-0.0400308	-0.161098	12.4082
1774	1253	ET4.2	38.9923	-76.2151	SALINITY	11.8	12	1995-10-18	2016-01-20	20.2712	-0.689681	0.0159271	-1.49807	18.8028
1775	1253	ET4.2	38.9923	-76.2151	SALINITY	11.9	8	1988-06-21	2021-04-13	32.8329	-0.0928432	0.0461028	-0.194415	11.3878
1776	1253	ET4.2	38.9923	-76.2151	SALINITY	12	301	1985-05-07	2020-08-13	35.2932	-1.42968e-05	0.0182942	-0.0202291	12.4097
1777	1253	ET4.2	38.9923	-76.2151	SALINITY	12.1	6	1998-09-15	2022-09-14	24.0137	0.166103	0.238061	-0.0710005	3.91609
1778	1253	ET4.2	38.9923	-76.2151	SALINITY	12.2	12	1996-08-06	2015-04-07	18.6795	0.364786	0.539978	0.0166907	6.94579
1779	1253	ET4.2	38.9923	-76.2151	SALINITY	12.3	8	1991-12-05	2010-08-24	18.7315	-0.290605	0.122708	-0.414865	12.7003
1780	1253	ET4.2	38.9923	-76.2151	SALINITY	12.4	4	1987-03-09	2005-07-21	18.3808	-0.677234	-0.342716	-0.752389	14.1629
1781	1253	ET4.2	38.9923	-76.2151	SALINITY	12.5	16	1989-10-11	2014-09-16	24.9479	-0.0547935	0.0339569	-0.135373	12.4848
1782	1253	ET4.2	38.9923	-76.2151	SALINITY	12.6	7	1987-11-17	2015-06-02	27.5589	-0.167775	0.108346	-0.397404	12.857
1783	1253	ET4.2	38.9923	-76.2151	SALINITY	12.7	14	1988-11-15	2015-09-15	26.8493	-0.0617701	0.120164	-0.156989	11.3235
1784	1253	ET4.2	38.9923	-76.2151	SALINITY	12.8	11	1989-08-14	2012-05-15	22.7671	-0.240528	-0.220662	-0.442087	19.0168
1785	1253	ET4.2	38.9923	-76.2151	SALINITY	13	238	1987-03-25	2020-08-13	33.411	0.0193424	0.0337883	-0.00980775	12.7894
1786	1253	ET4.2	38.9923	-76.2151	SALINITY	13.2	5	1992-12-08	2010-11-16	17.9507	-0.810956	0.124663	-1.23958	19.6539
1787	1253	ET4.2	38.9923	-76.2151	SALINITY	13.3	5	1999-06-10	2004-04-13	4.84658	-0.0497462	2.09179	-0.984085	12.4943
1788	1253	ET4.2	38.9923	-76.2151	SALINITY	13.5	9	1988-05-11	2005-01-12	16.6849	0.179739	0.296803	-0.170166	12.7631
1789	1253	ET4.2	38.9923	-76.2151	SALINITY	13.7	11	1989-12-13	2010-06-24	20.5425	-0.0109409	0.0632467	-0.211186	11.2246
1790	1253	ET4.2	38.9923	-76.2151	SALINITY	13.8	3	1989-07-11	1997-09-09	8.16986	0.569165	NA	NA	5.31387
1791	1253	ET4.2	38.9923	-76.2151	SALINITY	14	115	1987-05-19	2018-12-13	31.5918	-0.00364271	0.027426	-0.0505523	13.2836
1792	1253	ET4.2	38.9923	-76.2151	SALINITY	14.1	4	1990-05-31	2016-04-13	25.8877	-0.134663	0.185755	-0.213426	14.6735
1793	1253	ET4.2	38.9923	-76.2151	SALINITY	14.2	6	1987-12-16	2003-07-29	15.6274	-0.261149	0.114002	-0.428881	13.4176
1794	1253	ET4.2	38.9923	-76.2151	SALINITY	14.3	8	1988-10-18	1999-04-28	10.5315	-0.502394	0.159961	-1.51123	16.2656
1795	1253	ET4.2	38.9923	-76.2151	SALINITY	14.4	4	1989-08-29	2004-09-13	15.0521	-0.222996	-0.139516	-0.417783	13.505
1796	1253	ET4.2	38.9923	-76.2151	SALINITY	14.5	5	1992-02-11	1996-12-10	4.83288	-1.64067	-1.30157	-3.96588	29.5532
1797	1253	ET4.2	38.9923	-76.2151	SALINITY	14.6	5	1990-04-04	1997-06-11	7.19178	-1.30143	1.47108	-1.71277	28.296
1798	1253	ET4.2	38.9923	-76.2151	SALINITY	15	54	1987-09-15	2014-07-08	26.8301	-0.183511	-0.0740437	-0.290558	14.7148
1799	1253	ET4.2	38.9923	-76.2151	SALINITY	15.2	3	1989-09-13	1992-08-11	2.91233	0.61784	1.14293	-0.45642	10.0342
1800	1253	ET4.2	38.9923	-76.2151	SALINITY	15.5	3	1991-10-02	1995-05-24	3.64384	2.24077	3.4796	-1.51327	-15.6247
1801	1253	ET4.2	38.9923	-76.2151	SALINITY	16	11	1987-10-20	1998-02-10	10.3178	-0.219894	0.232238	-0.572768	14.7223
1802	1253	ET4.2	38.9923	-76.2151	SALINITY	17	13	1987-10-20	2005-12-14	18.1644	0.363577	0.560469	0.128808	9.89342
1803	1253	ET4.2	38.9923	-76.2151	SALINITY	18	5	1991-05-21	2005-12-14	14.5781	0.368806	2.84915	0.130231	8.85131
1804	1253	ET4.2	38.9923	-76.2151	SALINITY	19	4	1991-05-21	1998-11-17	7.49863	0.35631	0.501139	0.344422	10.1175
1805	1253	ET4.2	38.9923	-76.2151	SALINITY	2	583	1984-10-16	2023-12-14	39.1863	-0.0397552	-0.023018	-0.0413169	10.1621
1806	1253	ET4.2	38.9923	-76.2151	SALINITY	3	595	1984-10-16	2023-12-14	39.1863	-0.0403669	-0.0242755	-0.0424555	10.3367
1807	1253	ET4.2	38.9923	-76.2151	SALINITY	4	527	1984-10-16	2023-12-14	39.1863	-0.0386676	-0.0222465	-0.0407917	10.2566
1808	1253	ET4.2	38.9923	-76.2151	SALINITY	5	587	1984-10-16	2023-12-14	39.1863	-0.0406628	-0.0226445	-0.0412266	10.6581
1809	1253	ET4.2	38.9923	-76.2151	SALINITY	6	541	1984-10-16	2023-12-14	39.1863	-0.0348332	-0.018714	-0.0373014	10.6975
1810	1253	ET4.2	38.9923	-76.2151	SALINITY	7	589	1984-10-16	2023-12-14	39.1863	-0.0267752	-0.0135245	-0.0309861	11.0847
1811	1253	ET4.2	38.9923	-76.2151	SALINITY	8	543	1984-10-16	2023-12-14	39.1863	-0.0289171	-0.013132	-0.0312677	11.3521
1812	1253	ET4.2	38.9923	-76.2151	SALINITY	9	590	1984-10-16	2023-12-14	39.1863	-0.0207088	-0.0121369	-0.0295418	11.7936
1813	1253	ET4.2	38.9923	-76.2151	SALINITY	9.8	3	2019-10-16	2022-03-15	2.4137	-1.38416	-0.744302	-1.96976	60.0524
1814	1254	ET5.0	38.9972	-75.7864	SALINITY	0	435	1986-03-13	2023-12-07	37.7616	0	NA	NA	0
1815	1254	ET5.0	38.9972	-75.7864	SALINITY	0.5	5	1984-08-02	1984-12-06	0.345205	0	NA	NA	0
1816	1256	ET5.1	38.8064	-75.9097	SALINITY	0	7	1990-01-11	2018-02-13	28.1096	0	NA	NA	0
1817	1256	ET5.1	38.8064	-75.9097	SALINITY	0.3	21	1985-02-19	2001-11-14	16.7452	6.46438	6.78121	3.03397	-3.67336
1818	1256	ET5.1	38.8064	-75.9097	SALINITY	0.5	613	1984-08-02	2023-12-14	39.3918	0	-0.00308463	-0.0178509	0
1819	1256	ET5.1	38.8064	-75.9097	SALINITY	0.8	4	2000-01-18	2014-03-18	14.1726	0	NA	NA	0
1820	1256	ET5.1	38.8064	-75.9097	SALINITY	0.9	3	2003-11-19	2011-01-11	7.15068	0.0221515	0.0438278	0.0216762	-0.431135
1821	1256	ET5.1	38.8064	-75.9097	SALINITY	1	586	1984-08-02	2023-12-14	39.3918	0	-0.00486925	-0.0191479	0
1822	1256	ET5.1	38.8064	-75.9097	SALINITY	1.2	4	2000-02-22	2005-02-15	4.9863	-0.690197	-0.281642	-0.706806	14.2859
1823	1256	ET5.1	38.8064	-75.9097	SALINITY	1.5	3	1985-06-05	2016-12-15	31.5507	0.0335065	0.0406983	-0.0265257	2.10872
1824	1256	ET5.1	38.8064	-75.9097	SALINITY	10	28	1998-06-02	2013-11-12	15.4575	0.0117899	0.277316	0.0273703	-0.125796
1825	1256	ET5.1	38.8064	-75.9097	SALINITY	10.2	5	1998-05-19	2009-08-11	11.2384	0.0157599	0.132797	0.010813	-0.252591
1826	1256	ET5.1	38.8064	-75.9097	SALINITY	10.4	3	1998-06-02	2007-04-24	8.89863	0	NA	NA	0
1827	1256	ET5.1	38.8064	-75.9097	SALINITY	10.6	3	2011-09-21	2013-04-16	1.56986	-0.377506	2.44919	-2.82669	14.6881
1828	1256	ET5.1	38.8064	-75.9097	SALINITY	2	575	1984-08-02	2023-12-14	39.3918	0	-0.00502553	-0.0197746	0
1829	1256	ET5.1	38.8064	-75.9097	SALINITY	2.7	3	1988-12-06	1989-11-14	0.939726	0	NA	NA	0
1830	1256	ET5.1	38.8064	-75.9097	SALINITY	3	562	1984-08-02	2023-12-14	39.3918	0	-0.00503722	-0.0195444	0
1831	1256	ET5.1	38.8064	-75.9097	SALINITY	3.2	5	1986-10-07	2014-11-18	28.1342	-0.0469325	0.166704	-0.816264	4.0244
1832	1256	ET5.1	38.8064	-75.9097	SALINITY	3.4	3	1986-01-08	1988-08-09	2.5863	-0.520052	1.26474	-1.22028	5.36261
1833	1256	ET5.1	38.8064	-75.9097	SALINITY	3.5	7	1988-08-23	2023-03-21	34.5973	0	-0.535369	-0.535369	0
1834	1256	ET5.1	38.8064	-75.9097	SALINITY	3.6	5	1988-05-10	1993-01-05	4.66027	-0.0590296	-0.0128748	-1.22672	0.282695
1835	1256	ET5.1	38.8064	-75.9097	SALINITY	3.7	5	1988-07-06	1992-09-09	4.18082	-0.346246	0.0407177	-0.887946	3.27032
1836	1256	ET5.1	38.8064	-75.9097	SALINITY	3.8	9	1985-03-18	2022-01-12	36.8466	0	0.0115797	-0.0416925	0
1837	1256	ET5.1	38.8064	-75.9097	SALINITY	3.9	4	1985-12-11	1992-02-11	6.1726	0.0236086	0.0599423	-0.0333441	0.177918
1838	1256	ET5.1	38.8064	-75.9097	SALINITY	4	511	1984-08-02	2023-11-15	39.3123	0	-0.00250018	-0.0168098	0
1839	1256	ET5.1	38.8064	-75.9097	SALINITY	4.1	5	1984-11-15	2017-12-12	33.0959	0.0469213	0.491349	-0.0505538	2.42635
1840	1256	ET5.1	38.8064	-75.9097	SALINITY	4.2	10	1986-08-12	2023-12-14	37.3644	-0.000961951	0.00752021	-0.448252	0.0357773
1841	1256	ET5.1	38.8064	-75.9097	SALINITY	4.3	13	1985-10-09	2022-10-13	37.0356	0	0.0853481	-0.0410044	0
1842	1256	ET5.1	38.8064	-75.9097	SALINITY	4.4	16	1985-07-10	2020-01-13	34.5342	0	-0.00241576	-0.130808	0
1843	1256	ET5.1	38.8064	-75.9097	SALINITY	4.5	14	1985-02-19	2020-12-14	35.8411	0	0.0238112	-0.0402668	0
1844	1256	ET5.1	38.8064	-75.9097	SALINITY	4.6	16	1985-08-08	2022-04-12	36.7014	-0.00962626	-0.00962647	-0.0696825	0.303607
1845	1256	ET5.1	38.8064	-75.9097	SALINITY	4.7	19	1986-05-14	2022-08-09	36.263	-0.00756741	0.00476403	-0.0144971	0.284846
1846	1256	ET5.1	38.8064	-75.9097	SALINITY	4.8	21	1985-09-11	2022-07-12	36.8575	-0.0461146	-0.045069	-0.104029	2.19031
1847	1256	ET5.1	38.8064	-75.9097	SALINITY	4.9	13	1987-05-19	2020-10-14	33.4301	0	0.0111282	-0.0203512	0
1848	1256	ET5.1	38.8064	-75.9097	SALINITY	5	341	1984-08-02	2023-11-15	39.3123	0	0.0106351	-0.00913771	0
1849	1256	ET5.1	38.8064	-75.9097	SALINITY	5.1	9	1992-08-25	2021-07-12	28.8986	-0.0052624	0.0273832	-0.0697363	0.197841
1850	1256	ET5.1	38.8064	-75.9097	SALINITY	5.2	16	1986-02-20	2023-09-13	37.5863	0.00232632	0.153554	-0.0377862	0
1851	1256	ET5.1	38.8064	-75.9097	SALINITY	5.3	18	1986-08-26	2023-11-15	37.2466	-0.0411916	0.00691364	-0.057881	2.75537
1852	1256	ET5.1	38.8064	-75.9097	SALINITY	5.4	11	1990-06-12	2023-02-14	32.6986	-0.00681041	0.0140013	-0.0301935	0.250623
1853	1256	ET5.1	38.8064	-75.9097	SALINITY	5.5	15	1985-06-05	2021-10-13	36.3808	-0.067104	0.00877869	-0.130043	2.65836
1854	1256	ET5.1	38.8064	-75.9097	SALINITY	5.6	7	1992-06-09	2022-05-17	29.9562	0.000854201	0.0437178	-0.00619643	-0.00799955
1855	1256	ET5.1	38.8064	-75.9097	SALINITY	5.7	4	1990-05-30	2021-04-14	30.8959	0	NA	NA	0
1856	1256	ET5.1	38.8064	-75.9097	SALINITY	5.8	11	1992-11-18	2021-03-16	28.3425	-0.0143078	0.23095	-0.0423085	0.918775
1857	1256	ET5.1	38.8064	-75.9097	SALINITY	6	216	1993-03-10	2014-09-16	21.5342	0	0.0380403	0.00188732	0
1858	1256	ET5.1	38.8064	-75.9097	SALINITY	6.1	3	1998-04-07	1999-03-16	0.939726	-3.21603	1.81776	-5.03379	48.7504
1859	1256	ET5.1	38.8064	-75.9097	SALINITY	6.2	5	1994-09-27	1998-08-18	3.89315	0.0165615	0.457326	-0.20907	-0.180644
1860	1256	ET5.1	38.8064	-75.9097	SALINITY	6.4	4	1993-07-27	2005-04-05	11.6986	-0.132741	-0.10856	-0.161466	2.46322
1861	1256	ET5.1	38.8064	-75.9097	SALINITY	6.7	6	1995-03-21	2003-07-08	8.30411	0	-0.406856	-0.406856	0
1862	1256	ET5.1	38.8064	-75.9097	SALINITY	6.8	3	1997-07-29	2013-02-14	15.5589	0.060842	0.153862	-0.127727	1.19651
1863	1256	ET5.1	38.8064	-75.9097	SALINITY	6.9	4	1994-08-16	2006-08-15	12.0055	0.406352	0.423855	0.213215	-3.86251
1864	1256	ET5.1	38.8064	-75.9097	SALINITY	7	175	1993-04-13	2014-06-03	21.1534	0	0.0581796	0.0133628	0
1865	1256	ET5.1	38.8064	-75.9097	SALINITY	7.2	5	1996-10-08	2009-05-27	12.6411	-0.0100275	-0.00201441	-0.0596318	0.186676
1866	1256	ET5.1	38.8064	-75.9097	SALINITY	7.3	3	1998-10-14	2007-07-24	8.78082	-0.691775	0.133769	-0.896153	11.0343
1867	1256	ET5.1	38.8064	-75.9097	SALINITY	7.5	5	1997-08-12	2006-12-12	9.33973	-0.0319615	-0.0107511	-0.461367	0.517863
1868	1256	ET5.1	38.8064	-75.9097	SALINITY	7.6	4	2001-06-12	2006-10-17	5.35068	0.00560676	0.0112135	0.0112135	-0.0945929
1869	1256	ET5.1	38.8064	-75.9097	SALINITY	7.7	4	2002-03-12	2009-03-17	7.01918	0	-0.10357	-0.10357	0
1870	1256	ET5.1	38.8064	-75.9097	SALINITY	7.8	8	1993-04-13	2006-09-19	13.4438	0	0.0354854	-0.167131	0
1871	1256	ET5.1	38.8064	-75.9097	SALINITY	7.9	3	1994-06-28	2009-01-13	14.5562	0.0391562	0.0938586	-0.0670683	0.588236
1872	1256	ET5.1	38.8064	-75.9097	SALINITY	8	133	1995-06-20	2013-11-12	18.411	0	0.0810109	0.0205375	0
1873	1256	ET5.1	38.8064	-75.9097	SALINITY	8.2	3	1996-03-12	2009-08-25	13.463	0	NA	NA	0
1874	1256	ET5.1	38.8064	-75.9097	SALINITY	8.3	6	1997-07-15	2007-12-11	10.4137	2.86786	3.93444	0.128521	-64.3793
1875	1256	ET5.1	38.8064	-75.9097	SALINITY	8.5	7	1998-04-21	2009-09-15	11.411	0	0.527121	0.527121	0
1876	1256	ET5.1	38.8064	-75.9097	SALINITY	8.7	8	1999-09-22	2009-10-20	10.0849	0.00114134	0.0679761	-0.407216	-0.0172889
1877	1256	ET5.1	38.8064	-75.9097	SALINITY	8.8	10	1999-04-13	2013-06-04	14.1534	-0.0375296	0.00698716	-0.116025	1.08193
1878	1256	ET5.1	38.8064	-75.9097	SALINITY	9	74	1996-07-09	2013-11-12	17.3562	0	0.204389	0.0252185	0
1879	1256	ET5.1	38.8064	-75.9097	SALINITY	9.1	4	2002-07-30	2012-05-15	9.8	-0.295132	-0.237423	-0.451259	7.5588
1880	1256	ET5.1	38.8064	-75.9097	SALINITY	9.2	5	2002-12-12	2010-09-20	7.77808	0.158604	0.304144	0.141161	-3.0226
1881	1256	ET5.1	38.8064	-75.9097	SALINITY	9.3	3	1999-06-23	2013-09-17	14.2466	-0.089322	-0.0482558	-0.140739	3.53583
1882	1256	ET5.1	38.8064	-75.9097	SALINITY	9.4	7	2003-10-07	2013-07-16	9.78082	0	NA	NA	0
1883	1256	ET5.1	38.8064	-75.9097	SALINITY	9.5	5	2000-08-22	2009-04-28	8.68767	0	NA	NA	0
1884	1256	ET5.1	38.8064	-75.9097	SALINITY	9.6	7	1996-07-09	2012-08-21	16.1288	0	0.423032	0.423032	0
1885	1256	ET5.1	38.8064	-75.9097	SALINITY	9.8	4	1996-07-23	2009-07-28	13.0219	0.075435	0.106633	0.0698822	-0.903773
1886	1257	ET5.2	38.5807	-76.0587	SALINITY	0.3	17	1985-02-14	1985-12-10	0.819178	5.18795	6.11249	3.82779	6.44014
1887	1257	ET5.2	38.5807	-76.0587	SALINITY	0.5	661	1984-07-12	2023-12-14	39.4493	-0.0198401	-0.00756634	-0.0251177	9.78272
1888	1257	ET5.2	38.5807	-76.0587	SALINITY	1	652	1984-07-12	2023-12-14	39.4493	-0.0331717	-0.0186242	-0.035494	10.2101
1889	1257	ET5.2	38.5807	-76.0587	SALINITY	10	479	1984-07-12	2023-09-13	39.1973	-0.0318834	-0.0162378	-0.0352417	11.6244
1890	1257	ET5.2	38.5807	-76.0587	SALINITY	10.1	10	1988-10-04	2023-11-15	35.137	-0.00779691	0.143816	-0.0765789	13.3098
1891	1257	ET5.2	38.5807	-76.0587	SALINITY	10.2	14	1989-10-11	2022-09-13	32.9452	0.0408253	0.141649	-0.0817157	10.4175
1892	1257	ET5.2	38.5807	-76.0587	SALINITY	10.3	17	1987-03-11	2020-10-14	33.6192	-0.0959741	-0.0332028	-0.16714	13.3457
1893	1257	ET5.2	38.5807	-76.0587	SALINITY	10.4	15	1987-05-19	2018-03-15	30.8438	-0.00139857	0.260971	-0.0259584	11.5196
1894	1257	ET5.2	38.5807	-76.0587	SALINITY	10.5	28	1986-10-28	2023-08-08	36.8027	-0.0672609	-0.0244966	-0.0964934	12.9526
1895	1257	ET5.2	38.5807	-76.0587	SALINITY	10.6	22	1988-08-09	2022-08-09	34.0219	-0.0168415	0.0336662	-0.0662202	11.0279
1896	1257	ET5.2	38.5807	-76.0587	SALINITY	10.7	27	1986-12-09	2022-02-08	35.1918	-0.0245363	0.0100694	-0.0908791	11.9404
1897	1257	ET5.2	38.5807	-76.0587	SALINITY	10.8	17	1991-04-23	2021-08-10	30.3205	-0.145447	-0.0988419	-0.199196	15.4955
1898	1257	ET5.2	38.5807	-76.0587	SALINITY	10.9	16	1988-05-24	2023-02-14	34.7507	0.0240799	0.119407	-0.112436	11.9351
1899	1257	ET5.2	38.5807	-76.0587	SALINITY	11	225	1984-07-12	2022-06-07	37.9288	-0.0781012	-0.0549486	-0.0866987	11.9256
1900	1257	ET5.2	38.5807	-76.0587	SALINITY	11.1	15	1985-10-24	2008-06-04	22.6274	-0.0943045	-0.00712375	-0.212497	12.983
1901	1257	ET5.2	38.5807	-76.0587	SALINITY	11.2	22	1987-04-07	2021-04-13	34.0411	-0.0310261	0.0364591	-0.106684	12.2974
1902	1257	ET5.2	38.5807	-76.0587	SALINITY	11.3	18	1986-03-25	2021-10-13	35.5781	-0.013823	0.0809688	-0.0763848	10.3371
1903	1257	ET5.2	38.5807	-76.0587	SALINITY	11.4	18	1985-11-13	2014-09-16	28.8603	-0.060407	-0.0031426	-0.124958	12.2435
1904	1257	ET5.2	38.5807	-76.0587	SALINITY	11.5	24	1985-08-07	2017-01-19	31.474	-0.147535	-0.00597311	-0.198816	12.9736
1905	1257	ET5.2	38.5807	-76.0587	SALINITY	11.6	8	1991-01-09	2006-04-18	15.2822	-0.231701	-0.0132583	-0.259174	14.9958
1906	1257	ET5.2	38.5807	-76.0587	SALINITY	11.7	8	1996-12-10	2006-06-07	9.49589	0.549498	0.628139	0.035542	-0.705816
1907	1257	ET5.2	38.5807	-76.0587	SALINITY	11.8	10	1985-06-18	2003-09-16	18.2575	-0.0708706	0.341766	-0.632685	9.77179
1908	1257	ET5.2	38.5807	-76.0587	SALINITY	11.9	7	1986-03-10	1998-04-21	12.1233	0.0393649	0.170229	-0.563576	12.0144
1909	1257	ET5.2	38.5807	-76.0587	SALINITY	12	77	1984-07-12	2009-11-17	25.3671	-0.144498	-0.105548	-0.165634	13.0206
1910	1257	ET5.2	38.5807	-76.0587	SALINITY	12.1	5	1985-09-24	2003-06-17	17.7397	-0.226761	-0.118647	-0.559469	12.2857
1911	1257	ET5.2	38.5807	-76.0587	SALINITY	12.2	7	1986-04-07	1995-04-11	9.01644	-0.0396226	0.334147	-1.06115	10.9368
1912	1257	ET5.2	38.5807	-76.0587	SALINITY	12.3	8	1985-09-10	2003-04-22	17.6247	-0.198213	-0.131167	-0.272859	13.9054
1913	1257	ET5.2	38.5807	-76.0587	SALINITY	12.4	7	1985-10-08	1998-09-15	12.9452	-0.321251	-0.229578	-0.576269	14.9492
1914	1257	ET5.2	38.5807	-76.0587	SALINITY	12.5	6	1985-05-21	2003-04-11	17.9014	-0.151214	0.0217023	-0.1589	14.0569
1915	1257	ET5.2	38.5807	-76.0587	SALINITY	12.6	7	1990-06-12	2001-05-30	10.9726	0.155062	0.599356	-0.153461	8.66986
1916	1257	ET5.2	38.5807	-76.0587	SALINITY	12.7	3	1997-06-10	2004-07-20	7.11507	1.51454	1.92671	-0.253355	-8.87602
1917	1257	ET5.2	38.5807	-76.0587	SALINITY	13	11	1985-02-14	2005-06-14	20.3425	-0.258725	-0.138629	-0.345247	14.3217
1918	1257	ET5.2	38.5807	-76.0587	SALINITY	2	651	1984-07-12	2023-12-14	39.4493	-0.0320628	-0.0183316	-0.0346711	10.3054
1919	1257	ET5.2	38.5807	-76.0587	SALINITY	2.8	3	2012-01-10	2015-02-10	3.08767	6.09202	6.24613	1.28387	-162.577
1920	1257	ET5.2	38.5807	-76.0587	SALINITY	3	639	1984-07-12	2023-12-14	39.4493	-0.0310308	-0.0183231	-0.0339254	10.4948
1921	1257	ET5.2	38.5807	-76.0587	SALINITY	4	636	1984-07-12	2023-12-14	39.4493	-0.0298122	-0.0161866	-0.0322539	10.6054
1922	1257	ET5.2	38.5807	-76.0587	SALINITY	4.8	3	2000-02-22	2014-11-21	14.7562	-0.00880988	NA	NA	12.1377
1923	1257	ET5.2	38.5807	-76.0587	SALINITY	5	630	1984-07-12	2023-12-14	39.4493	-0.0296168	-0.0170348	-0.0327445	10.8424
1924	1257	ET5.2	38.5807	-76.0587	SALINITY	6	630	1984-07-12	2023-12-14	39.4493	-0.0305903	-0.018137	-0.0341868	11.1012
1925	1257	ET5.2	38.5807	-76.0587	SALINITY	6.5	3	2001-01-09	2002-02-11	1.09041	2.03563	2.69941	1.9224	-20.7354
1926	1257	ET5.2	38.5807	-76.0587	SALINITY	7	617	1984-07-12	2023-12-14	39.4493	-0.0276833	-0.0153955	-0.0309701	11.1997
1927	1257	ET5.2	38.5807	-76.0587	SALINITY	7.2	6	1987-06-02	2015-01-13	27.6356	-0.0155701	0.162911	-0.124434	11.7387
1928	1257	ET5.2	38.5807	-76.0587	SALINITY	8	598	1984-07-12	2023-12-14	39.4493	-0.0286316	-0.0148426	-0.0315622	11.3676
1929	1257	ET5.2	38.5807	-76.0587	SALINITY	9	592	1984-07-12	2023-12-14	39.4493	-0.0312857	-0.0172065	-0.0340883	11.4855
1930	1257	ET5.2	38.5807	-76.0587	SALINITY	9.3	6	2000-08-08	2020-02-12	19.526	0.151711	0.388434	0.0694325	6.69973
1931	1257	ET5.2	38.5807	-76.0587	SALINITY	9.4	8	1986-07-29	2021-06-08	34.8849	-0.0778322	0.0638713	-0.155837	12.5956
1932	1257	ET5.2	38.5807	-76.0587	SALINITY	9.5	15	1988-03-17	2019-04-16	31.1014	0.0185751	0.0451917	-0.168436	10.7516
1933	1257	ET5.2	38.5807	-76.0587	SALINITY	9.6	6	1987-08-18	2019-07-16	31.9315	-0.239051	-0.0950197	-0.308371	15.7611
1934	1257	ET5.2	38.5807	-76.0587	SALINITY	9.7	15	2003-07-08	2021-12-13	18.4466	0.153974	0.296513	-0.0272807	6.32353
1935	1257	ET5.2	38.5807	-76.0587	SALINITY	9.8	12	1986-11-18	2023-10-16	36.9342	-0.0715772	-0.00825513	-0.145933	10.3531
1936	1257	ET5.2	38.5807	-76.0587	SALINITY	9.9	10	1992-01-07	2022-11-09	30.8603	0.0448532	0.25121	-0.0486241	9.78179
1937	1258	ET6.1	38.5483	-75.7031	SALINITY	0	5	2005-11-17	2008-08-14	2.74247	0	NA	NA	0
1938	1258	ET6.1	38.5483	-75.7031	SALINITY	0.5	451	1986-01-08	2023-12-11	37.9479	0	0.0043906	-0.0098311	0
1939	1258	ET6.1	38.5483	-75.7031	SALINITY	1	448	1986-01-08	2023-12-11	37.9479	0	0.00417409	-0.0103945	0
1940	1258	ET6.1	38.5483	-75.7031	SALINITY	2	442	1986-01-08	2023-12-11	37.9479	0	0.00513081	-0.00954456	0
1941	1258	ET6.1	38.5483	-75.7031	SALINITY	2.5	4	1987-06-01	2023-12-11	36.5534	0	NA	NA	0
1942	1258	ET6.1	38.5483	-75.7031	SALINITY	3	431	1986-01-08	2023-12-11	37.9479	0	0.00557888	-0.00922664	0
1943	1258	ET6.1	38.5483	-75.7031	SALINITY	3.1	3	1995-02-15	2009-05-13	14.2493	-0.377238	0.0536649	-0.430903	9.57655
1944	1258	ET6.1	38.5483	-75.7031	SALINITY	3.2	6	1986-10-07	2005-05-12	18.6082	0	-0.0675471	-0.0675471	0
1945	1258	ET6.1	38.5483	-75.7031	SALINITY	3.3	7	1995-12-11	2018-02-13	22.1918	0	NA	NA	0
1946	1258	ET6.1	38.5483	-75.7031	SALINITY	3.4	10	1989-05-03	2021-05-13	32.0493	0	NA	NA	0
1947	1258	ET6.1	38.5483	-75.7031	SALINITY	3.5	25	1987-11-17	2023-12-11	36.0904	0	0.0182337	-0.0875726	0
1948	1258	ET6.1	38.5483	-75.7031	SALINITY	3.6	16	1989-11-15	2022-03-17	32.3562	0	NA	NA	0
1949	1258	ET6.1	38.5483	-75.7031	SALINITY	3.7	21	1989-01-19	2023-11-14	34.8411	0	0.0247079	0.0247079	0
1950	1258	ET6.1	38.5483	-75.7031	SALINITY	3.8	23	1988-07-20	2020-01-07	31.4877	0	0.0496223	-0.0163128	0
1951	1258	ET6.1	38.5483	-75.7031	SALINITY	3.9	18	1994-05-04	2019-12-09	25.6164	0	0.0203943	0.0203943	0
1952	1258	ET6.1	38.5483	-75.7031	SALINITY	4	276	1986-01-08	2023-12-11	37.9479	0	0.00601721	-0.0110659	0
1953	1258	ET6.1	38.5483	-75.7031	SALINITY	4.1	20	1986-06-10	2023-06-12	37.0301	0	0.0267304	-0.013602	0
1954	1258	ET6.1	38.5483	-75.7031	SALINITY	4.2	37	1993-02-11	2023-10-18	30.7014	0	0.0137157	-0.0371491	0
1955	1258	ET6.1	38.5483	-75.7031	SALINITY	4.3	32	1988-12-07	2023-02-16	34.2164	0	0.0212676	-0.15044	0
1956	1258	ET6.1	38.5483	-75.7031	SALINITY	4.4	35	1988-04-06	2023-08-08	35.3616	0	0.0228867	-0.0449448	0
1957	1258	ET6.1	38.5483	-75.7031	SALINITY	4.5	34	1986-03-10	2022-07-11	36.3616	0	0.0617781	0.0105088	0
1958	1258	ET6.1	38.5483	-75.7031	SALINITY	4.6	21	1994-01-04	2020-11-23	26.9041	0	0.0323664	-0.00901628	0
1959	1258	ET6.1	38.5483	-75.7031	SALINITY	4.7	11	1995-09-20	2023-07-12	27.8274	0	0.0360369	-0.26521	0
1960	1258	ET6.1	38.5483	-75.7031	SALINITY	4.8	11	1986-07-16	2021-09-15	35.1918	0	-0.0133709	-0.070856	0
1961	1258	ET6.1	38.5483	-75.7031	SALINITY	4.9	4	2002-08-14	2019-09-18	17.1068	0	-0.0797179	-0.0797179	0
1962	1258	ET6.1	38.5483	-75.7031	SALINITY	5	16	1986-01-08	2017-05-10	31.3562	0	0.0247973	-0.106807	0
1963	1258	ET6.1	38.5483	-75.7031	SALINITY	6	4	1986-09-08	1994-06-15	7.7726	-1.63176	-0.865947	-1.88051	2.15929
1964	1259	ET6.2	38.3413	-75.8883	SALINITY	0.5	453	1986-01-08	2023-12-13	37.9534	-0.0206751	-0.0122027	-0.0389876	8.28226
1965	1259	ET6.2	38.3413	-75.8883	SALINITY	1	453	1986-01-08	2023-12-13	37.9534	-0.0194134	-0.0107613	-0.0373561	8.34887
1966	1259	ET6.2	38.3413	-75.8883	SALINITY	2	440	1986-01-08	2023-12-13	37.9534	-0.0208187	-0.0124429	-0.0395798	8.57013
1967	1259	ET6.2	38.3413	-75.8883	SALINITY	2.1	6	2005-05-10	2023-12-13	18.6055	-0.0628477	0.29858	-0.383397	12.7038
1968	1259	ET6.2	38.3413	-75.8883	SALINITY	2.2	5	1994-08-17	2022-05-18	27.7699	-0.0578033	0.0268905	-0.17303	8.1217
1969	1259	ET6.2	38.3413	-75.8883	SALINITY	2.3	16	1986-06-10	2021-07-15	35.1205	-0.139701	-0.00135414	-0.189933	8.29675
1970	1259	ET6.2	38.3413	-75.8883	SALINITY	2.4	12	1989-07-26	2021-08-12	32.0685	-0.10019	-0.037356	-0.253314	12.9233
1971	1259	ET6.2	38.3413	-75.8883	SALINITY	2.5	34	1986-03-10	2022-08-10	36.4438	-0.0840156	0.0117467	-0.111493	9.50071
1972	1259	ET6.2	38.3413	-75.8883	SALINITY	2.6	18	1986-04-07	2023-04-12	37.0384	-0.0467029	0.00982608	-0.143533	7.64463
1973	1259	ET6.2	38.3413	-75.8883	SALINITY	2.7	33	1986-05-13	2023-11-15	37.5342	0.00875546	0.0906909	-0.0309582	9.68995
1974	1259	ET6.2	38.3413	-75.8883	SALINITY	2.8	36	1986-11-18	2023-10-18	36.9397	-0.00411654	0.0916277	-0.0222517	9.3409
1975	1259	ET6.2	38.3413	-75.8883	SALINITY	2.9	35	1990-12-13	2022-09-14	31.7753	-0.0727308	-0.0169716	-0.11458	8.74191
1976	1259	ET6.2	38.3413	-75.8883	SALINITY	3	194	1986-01-08	2023-05-18	37.3808	-0.0643477	-0.0469707	-0.0886324	11.2343
1977	1259	ET6.2	38.3413	-75.8883	SALINITY	3.1	19	1987-08-04	2018-06-13	30.8795	-0.0875543	-0.0408655	-0.173884	10.0731
1978	1259	ET6.2	38.3413	-75.8883	SALINITY	3.2	31	1987-10-20	2023-06-15	35.6767	0.0663048	0.109428	-0.00531561	6.0501
1979	1259	ET6.2	38.3413	-75.8883	SALINITY	3.3	19	1990-09-13	2022-07-14	31.8548	-0.181324	-0.13812	-0.231197	14.0202
1980	1259	ET6.2	38.3413	-75.8883	SALINITY	3.4	9	1987-11-18	2012-08-06	24.7342	-0.0948344	0.182172	-0.515226	13.8621
1981	1259	ET6.2	38.3413	-75.8883	SALINITY	3.5	18	1987-01-05	2020-09-16	33.7205	-0.0395417	0.00528943	-0.114659	12.4298
1982	1259	ET6.2	38.3413	-75.8883	SALINITY	3.6	3	1993-04-15	2019-05-15	26.0986	-0.226728	-0.0290128	-0.391212	15.3087
1983	1259	ET6.2	38.3413	-75.8883	SALINITY	3.7	5	2008-10-23	2018-09-20	9.91507	-0.907882	6.21446	-1.70352	34.7495
1984	1259	ET6.2	38.3413	-75.8883	SALINITY	3.8	3	1994-12-15	2008-03-19	13.2685	-0.292631	-0.217802	-0.303944	17.5989
1985	1259	ET6.2	38.3413	-75.8883	SALINITY	4	4	1998-02-11	2014-06-19	16.3616	0.335269	0.417623	0.24257	0.18279
1986	1260	ET7.1	38.2678	-75.7879	SALINITY	0	33	1999-01-14	2023-02-16	24.1068	0.0496461	0.144273	-0.0722317	4.53824
1987	1260	ET7.1	38.2678	-75.7879	SALINITY	0.5	410	1986-01-08	2023-12-13	37.9534	-0.0138578	-0.00686928	-0.0317602	7.01858
1988	1260	ET7.1	38.2678	-75.7879	SALINITY	1	399	1986-01-08	2023-12-13	37.9534	-0.015749	-0.00740342	-0.032789	7.19951
1989	1260	ET7.1	38.2678	-75.7879	SALINITY	1.5	3	1990-04-04	1996-02-12	5.86301	-0.447283	-0.163857	-0.595553	9.40748
1990	1260	ET7.1	38.2678	-75.7879	SALINITY	1.6	3	1995-10-04	2002-01-07	6.26575	-4.7168	0.920291	-6.17493	53.2469
1991	1260	ET7.1	38.2678	-75.7879	SALINITY	1.8	3	1990-10-18	2000-12-12	10.1589	0.419906	1.16599	-0.810068	-4.13153
1992	1260	ET7.1	38.2678	-75.7879	SALINITY	2	377	1986-01-08	2023-12-13	37.9534	-0.0123228	-0.00638728	-0.0329083	7.42747
1993	1260	ET7.1	38.2678	-75.7879	SALINITY	2.1	4	1998-02-11	2018-02-13	20.0192	0.318411	0.411031	0.169422	0.518283
1994	1260	ET7.1	38.2678	-75.7879	SALINITY	2.4	5	1989-11-20	2001-05-30	11.5315	0.335741	0.722178	-0.191534	4.69289
1995	1260	ET7.1	38.2678	-75.7879	SALINITY	3	353	1986-01-08	2023-12-13	37.9534	-0.00621692	-0.00512584	-0.0332977	7.37777
1996	1260	ET7.1	38.2678	-75.7879	SALINITY	4	345	1986-02-25	2023-12-13	37.8219	-0.00857467	-0.00698841	-0.0364758	7.69596
1997	1260	ET7.1	38.2678	-75.7879	SALINITY	4.2	4	1988-10-20	2018-05-17	29.5918	-0.16658	-0.0258911	-0.257504	12.9237
1998	1260	ET7.1	38.2678	-75.7879	SALINITY	4.5	5	1987-02-24	2021-12-09	34.8137	0.149624	0.343099	0.0770914	1.86213
[truncated: 4,992 more rows]
